# Supplementary material for: Endozoochory by mallard in New Zealand: what seeds are dispersed and how far?
Source: PeerJ. 2018 May 23;6:e4811. doi: 10.7717/peerj.4811 (PMC5970560; doi:10.7717/peerj.4811)
Supplement: Supplemental Information 1 — Variable list: x, eating; y, northing; date, date and time of the observation; dist, distance travelled between consecutive observations (m); dt, time between consecutive observation (seconds); id, ID/band number of bird; Breed, stage of the annual cycle (pre-breeding or breeding); dt2, time between consecutive observation (hours); dist2, distance travelled between consecutive observations (km); mvmt, period of seed dispersal ( 1 = < 24 hrs; 2 = 24– < 48 hrs; 3 = 48–72 hrs). [file peerj-06-4811-s001.xlsx]

## Sheet: dispersal_data
Title and description: dispersal_data, a file of the raw data used to evaluate movements of mallards within a 72 h period when seed dispersal is likely
Contents: Movement distance of mallard females collected within a 72 h period during the pre-breeding and breeding period during 2014-2015, from two study sites in New Zealand
Creator: Jennifer Sheppard
Date: 25 Feb 2018 for submission to PeerJ
Method: This data file was extracted from R following processing
Processing: Raw telemetry data (location, date, and time of field observations) were reshaped using the adehabitat package in R to determine the time and distance between consecutive observations; any observations that occurred > 72 hours apart were excluded; distances were converted to km and time was converted to hours
Variable list: x = easting; y = northing; date = date and time of the observation; dist = distance travelled between consecutive observations (m); dt = time between consecutive observations (seconds); id = ID/band number of bird; breed = stage of the annual cycle (pre-breeding or breeding); dt2 = time between consecutive observations (hours); dist2 = distance travelled between consecutive observa…
x	y	date	dist	dt	id	breed	dt2	dist2	mvmt
282564	4880380	2014-09-10 16:00:00	9722.37	173040	131701	pre	48.0667	9.72237	3
284739	4891009	2015-09-30 14:40:00	98.4124	154200	143744	breed	42.8333	0.0984124	2
284805	4890936	2015-10-02 09:30:00	114.634	178800	143744	breed	49.6667	0.114634	3
284826	4890923	2015-09-28 15:00:00	122.332	171600	143744	breed	47.6667	0.122332	2
284896	4890856	2015-09-26 14:30:00	96.8969	171000	143744	breed	47.5	0.0968969	2
284910	4890890	2015-10-04 11:10:00	326.559	183000	143744	breed	50.8333	0.326559	3
284931	4890807	2015-09-12 12:00:00	0	180000	143744	breed	50	0	3
288970	4884024	2014-11-20 13:30:00	4285.68	83100	131737	breed	23.0833	4.28568	1
288993	4884342	2014-11-11 11:50:00	4606.5	173400	131737	breed	48.1667	4.6065	3
288998	4884295	2014-11-15 11:15:00	290.642	254700	131694	breed	70.75	0.290642	3
288998	4884295	2014-11-15 11:15:00	290.642	254700	131737	breed	70.75	0.290642	3
289077	4883605	2015-07-27 15:36:00	748.362	155160	143754	pre	43.1	0.748362	2
289123	4884277	2014-10-28 11:01:00	80.2808	87240	131737	breed	24.2333	0.0802808	2
289123	4884277	2014-10-28 11:01:00	209.659	173340	131694	breed	48.15	0.209659	3
289142	4884355	2014-10-29 11:15:00	4480.45	89100	131737	breed	24.75	4.48045	2
289189	4884476	2014-10-30 11:10:00	82.365	94260	131694	breed	26.1833	0.082365	2
289201	4884503	2014-11-18 10:00:00	531.791	185400	131737	breed	51.5	0.531791	3
289300	4884406	2014-11-05 15:20:00	4790.34	70800	131737	breed	19.6667	4.79034	1
289411	4883961	2014-10-27 09:30:00	427.551	91860	131737	breed	25.5167	0.427551	2
289411	4883961	2014-10-27 09:45:00	427.551	90960	131694	breed	25.2667	0.427551	2
289485	4883408	2014-07-28 11:10:00	336.875	86880	131736	pre	24.1333	0.336875	2
289507	4879510	2015-08-10 13:59:00	1125.71	165840	143749	pre	46.0667	1.12571	2
289558	4884041	2014-10-26 09:04:00	167.359	87960	131737	breed	24.4333	0.167359	2
289558	4884041	2014-10-26 09:04:00	167.359	88860	131694	breed	24.6833	0.167359	2
289649	4883545	2014-07-28 11:10:00	293.956	86820	131755	pre	24.1167	0.293956	2
289738	4883348	2014-07-15 12:16:00	5139.6	166440	131711	pre	46.2333	5.1396	2
289752	4883395	2015-07-13 13:39:00	2521.07	244080	143741	pre	67.8	2.52107	3
289752	4883395	2015-07-13 13:39:00	4037.53	165960	143743	pre	46.1	4.03753	2
289752	4883395	2015-07-13 13:39:00	4037.53	165960	143744	pre	46.1	4.03753	2
289752	4883395	2015-07-13 13:39:00	4037.53	165960	143742	pre	46.1	4.03753	2
289752	4883395	2015-07-13 13:39:00	4037.53	165960	143748	pre	46.1	4.03753	2
289752	4883395	2015-07-13 13:39:00	4037.53	165960	143754	pre	46.1	4.03753	2
289752	4883395	2015-07-13 13:39:00	4037.53	165960	143760	pre	46.1	4.03753	2
289752	4883395	2015-07-13 13:39:00	4037.53	165960	143759	pre	46.1	4.03753	2
289752	4883395	2015-07-20 11:52:00	0	174780	143741	pre	48.55	0	3
289752	4883395	2015-07-20 11:52:00	0	174780	143755	pre	48.55	0	3
289752	4883395	2015-07-22 12:25:00	243.705	171960	143741	pre	47.7667	0.243705	2
289752	4883395	2015-07-22 12:25:00	3405.28	165720	143755	pre	46.0333	3.40528	2
289752	4883395	2015-08-07 12:08:00	262.68	257520	143754	pre	71.5333	0.26268	3
289778	4883343	2015-07-29 10:42:00	186.601	173280	143754	pre	48.1333	0.186601	3
289786	4883344	2014-10-31 11:45:00	0	83400	131730	breed	23.1667	0	1
289802	4883294	2014-08-04 12:06:00	0	93420	131736	pre	25.95	0	2
289802	4883294	2014-08-05 13:59:00	3913.34	258360	131745	pre	71.7667	3.91334	3
289802	4883294	2014-08-06 09:56:00	2874.13	183360	131714	pre	50.9333	2.87413	3
289802	4883294	2014-08-09 14:03:00	0	247080	131717	pre	68.6333	0	3
289802	4883294	2014-08-09 14:03:00	0	247140	131736	pre	68.65	0	3
289802	4883294	2014-08-09 14:03:00	4240.83	250020	131751	pre	69.45	4.24083	3
289802	4883294	2014-08-26 12:15:00	1053.98	253320	131730	pre	70.3667	1.05398	3
289802	4883294	2014-08-26 12:20:00	862.777	252900	131718	pre	70.25	0.862777	3
289802	4883294	2014-08-26 12:28:00	0	99600	131717	pre	27.6667	0	2
289803	4883164	2015-08-24 09:47:00	129.294	169800	143754	pre	47.1667	0.129294	2
289803	4883341	2015-10-05 09:30:00	520.778	171600	143764	breed	47.6667	0.520778	2
289820	4882660	2015-09-22 12:45:00	319.662	155700	143762	breed	43.25	0.319662	2
289832	4883290	2015-08-26 08:57:00	111.463	184680	143754	pre	51.3	0.111463	3
289837	4882662	2015-12-01 09:50:00	0	187200	143762	breed	52	0	3
289837	4882662	2015-12-03 13:50:00	12.3693	159600	143762	breed	44.3333	0.0123693	2
289841	4882648	2015-11-26 11:41:00	74.0405	257400	143762	breed	71.5	0.0740405	3
289845	4883168	2015-10-03 12:09:00	178.025	163260	143764	breed	45.35	0.178025	2
289845	4883252	2015-08-21 11:26:00	97.509	253260	143754	pre	70.35	0.097509	3
289848	4883171	2015-07-24 12:11:00	2627.57	252240	143741	pre	70.0667	2.62757	3
289850	4883180	2015-08-28 12:15:00	44.4072	254220	143754	pre	70.6167	0.0444072	3
289851	4882678	2015-10-06 11:25:00	58.4209	80820	143762	breed	22.45	0.0584209	1
289875	4883148	2015-08-03 11:15:00	1383.7	192780	143754	pre	53.55	1.3837	3
289882	4882071	2015-07-24 13:32:00	2277.01	248040	143736	pre	68.9	2.27701	3
289894	4883186	2015-08-31 10:52:00	2839.86	253080	143754	pre	70.3	2.83986	3
289912	4882627	2015-11-29 11:11:00	82.7647	167940	143762	breed	46.65	0.0827647	2
289928	4883200	2015-08-10 11:40:00	119.017	164700	143754	pre	45.75	0.119017	2
290014	4880713	2015-10-12 14:21:00	146.455	154080	143738	breed	42.8	0.146455	2
290017	4880718	2015-10-16 09:20:00	267.479	102600	143738	breed	28.5	0.267479	2
290042	4882777	2014-07-28 11:10:00	569.99	86820	131717	pre	24.1167	0.56999	2
290042	4882890	2015-09-24 08:00:00	0	175500	143762	breed	48.75	0	3
290042	4882890	2015-09-26 08:45:00	118.343	88200	143762	breed	24.5	0.118343	2
290079	4880135	2015-10-14 09:55:00	44.5533	182400	143735	breed	50.6667	0.0445533	3
290090	4881257	2015-07-24 13:33:00	22.3607	251940	143740	pre	69.9833	0.0223607	3
290108	4880074	2014-09-11 15:30:00	172.166	85260	131735	breed	23.6833	0.172166	1
290110	4880167	2015-10-16 12:35:00	16.2788	168300	143735	breed	46.75	0.0162788	2
290126	4880170	2015-10-18 11:20:00	533.436	165120	143735	breed	45.8667	0.533436	2
290154	4880756	2015-10-14 09:09:00	142.172	173460	143738	breed	48.1833	0.142172	3
290156	4881623	2015-07-31 12:34:00	820.557	256260	143738	pre	71.1833	0.820557	3
290156	4881623	2015-07-31 12:34:00	820.557	257520	143735	pre	71.5333	0.820557	3
290157	4881301	2015-08-12 12:33:00	6.7082	168240	143740	pre	46.7333	0.0067082	2
290157	4881301	2015-08-12 12:33:00	487.763	178920	143738	pre	49.7	0.487763	3
290157	4881301	2015-08-12 12:33:00	743.178	178500	143736	pre	49.5833	0.743178	3
290157	4881301	2015-08-12 12:33:00	817.094	163620	143739	pre	45.45	0.817094	2
290160	4881307	2015-08-10 12:19:00	6.7082	173640	143735	pre	48.2333	0.0067082	3
290160	4881307	2015-08-10 12:19:00	6.7082	173640	143736	pre	48.2333	0.0067082	3
290160	4881307	2015-08-10 12:19:00	6.7082	173640	143740	pre	48.2333	0.0067082	3
290160	4881307	2015-08-10 12:19:00	6.7082	173640	143739	pre	48.2333	0.0067082	3
290160	4881307	2015-08-10 12:19:00	6.7082	173640	143738	pre	48.2333	0.0067082	3
290160	4881307	2015-08-17 12:00:00	0	173640	143740	pre	48.2333	0	3
290160	4881307	2015-08-19 12:14:00	0	170940	143740	pre	47.4833	0	2
290160	4881307	2015-08-21 11:43:00	0	254280	143740	pre	70.6333	0	3
290160	4881307	2015-08-24 10:21:00	0	169260	143740	pre	47.0167	0	2
290160	4881307	2015-08-26 09:22:00	929.521	185460	143740	pre	51.5167	0.929521	3
290160	4881307	2015-08-31 13:58:00	709.152	160320	143740	pre	44.5333	0.709152	2
290195	4881296	2015-08-03 13:05:00	0	169500	143740	pre	47.0833	0	2
290195	4881296	2015-08-05 12:10:00	0	166800	143740	pre	46.3333	0	2
290196	4882759	2014-07-15 13:09:00	289.249	258720	131713	pre	71.8667	0.289249	3
290196	4882759	2014-07-15 13:09:00	289.249	258720	131730	pre	71.8667	0.289249	3
290231	4880693	2015-10-20 09:12:00	69.8928	182580	143735	breed	50.7167	0.0698928	3
290250	4880733	2015-09-14 15:50:00	0	76860	143735	breed	21.35	0	1
290250	4880733	2015-10-01 14:31:00	0	69540	143735	breed	19.3167	0	1
290250	4880733	2015-10-08 10:56:00	0	85740	143735	breed	23.8167	0	1
290265	4880714	2015-09-14 15:40:00	0	77460	143738	breed	21.5167	0	1
290265	4880714	2015-10-01 14:27:00	0	69780	143738	breed	19.3833	0	1
290265	4880714	2015-10-08 10:50:00	0	85800	143738	breed	23.8333	0	1
290269	4880738	2015-10-12 14:21:00	632.225	156840	143735	breed	43.5667	0.632225	2
290270	4880752	2015-09-08 12:00:00	0	77940	143735	pre	21.65	0	1
290271	4879229	2015-10-23 13:18:00	1898.28	77040	143740	breed	21.4	1.89828	1
290272	4879047	2015-07-27 14:58:00	170.581	176520	143758	pre	49.0333	0.170581	3
290276	4880741	2015-09-02 10:05:00	0	169200	143735	pre	47	0	2
290276	4880741	2015-09-02 10:05:00	0	169200	143738	pre	47	0	2
290276	4880741	2015-09-07 09:38:00	12.53	94920	143735	pre	26.3667	0.01253	2
290276	4880741	2015-09-07 09:38:00	17.0294	94920	143738	pre	26.3667	0.0170294	2
290279	4880054	2014-09-12 15:11:00	327.124	80940	131735	breed	22.4833	0.327124	1
290280	4880742	2015-08-26 09:39:00	0	184020	143735	pre	51.1167	0	3
290280	4880742	2015-08-26 09:39:00	0	184020	143738	pre	51.1167	0	3
290280	4880742	2015-08-28 12:46:00	0	254220	143735	pre	70.6167	0	3
290280	4880742	2015-08-28 12:46:00	0	254220	143738	pre	70.6167	0	3
290280	4880742	2015-08-31 11:23:00	540	86820	143738	pre	24.1167	0.54	2
290280	4880742	2015-08-31 11:23:00	540	86820	143735	pre	24.1167	0.54	2
290284	4880734	2015-10-17 13:50:00	270.135	80400	143738	breed	22.3333	0.270135	1
290293	4880740	2015-09-08 12:00:00	0	77940	143738	pre	21.65	0	1
290307	4880648	2015-08-21 11:57:00	315.902	255000	143738	pre	70.8333	0.315902	3
290308	4880743	2015-08-24 10:45:00	28.0179	168840	143735	pre	46.9	0.0280179	2
290314	4882020	2015-08-24 09:40:00	913.131	256800	143743	pre	71.3333	0.913131	3
290317	4880645	2015-08-21 12:10:00	98.4124	254100	143735	pre	70.5833	0.0984124	3
290322	4883298	2015-10-07 09:10:00	484.586	105000	143764	breed	29.1667	0.484586	2
290334	4880395	2015-11-21 11:00:00	2	88800	143742	breed	24.6667	0.002	2
290342	4880375	2014-09-13 13:40:00	242.39	92580	131735	breed	25.7167	0.24239	2
290407	4878868	2015-08-10 11:27:00	288.002	174960	143758	pre	48.6	0.288002	3
290414	4878878	2015-10-22 16:39:00	327.542	148860	143758	breed	41.35	0.327542	2
290415	4879140	2015-07-22 15:14:00	2141.8	166740	143740	pre	46.3167	2.1418	2
290415	4879140	2015-07-29 16:00:00	531.925	157500	143758	pre	43.75	0.531925	2
290415	4879140	2015-08-05 14:10:00	0	171180	143758	pre	47.55	0	2
290415	4879140	2015-08-05 14:10:00	1728.32	157800	143749	pre	43.8333	1.72832	2
290415	4879140	2015-08-07 13:43:00	272.118	251040	143758	pre	69.7333	0.272118	3
290415	4879140	2015-08-19 13:35:00	82.0975	170220	143758	pre	47.2833	0.0820975	2
290420	4880943	2015-08-24 10:47:00	244.951	168720	143738	pre	46.8667	0.244951	2
290449	4880098	2014-09-19 10:00:00	106.892	93600	131735	breed	26	0.106892	2
290472	4880171	2014-09-15 15:36:00	175.362	72600	131735	breed	20.1667	0.175362	1
290473	4878827	2015-08-03 13:05:00	318.328	176700	143749	pre	49.0833	0.318328	3
290484	4879942	2014-09-26 10:02:00	214.849	93480	131732	breed	25.9667	0.214849	2
290485	4878861	2015-09-02 12:59:00	252.794	160680	143758	pre	44.6333	0.252794	2
290494	4879137	2014-08-15 15:35:00	3658.82	82740	131756	pre	22.9833	3.65882	1
290496	4879048	2015-07-13 12:50:00	122.577	245880	143758	pre	68.3	0.122577	3
290496	4879048	2015-07-13 12:50:00	3498.8	245040	143703	pre	68.0667	3.4988	3
290498	4880193	2014-09-20 12:00:00	3386.16	86400	131735	breed	24	3.38616	2
290500	4881099	2015-09-02 10:43:00	0	166740	143742	breed	46.3167	0	2
290500	4881099	2015-09-19 15:46:00	0	249540	143742	breed	69.3167	0	3
290500	4881099	2015-09-22 13:05:00	533.88	87900	143742	breed	24.4167	0.53388	2
290508	4879746	2014-08-04 12:21:00	70.8308	165240	131732	pre	45.9	0.0708308	2
290508	4879746	2014-08-04 12:21:00	70.8308	166140	131698	pre	46.15	0.0708308	2
290511	4880193	2014-09-17 11:44:00	64.4981	88260	131735	breed	24.5167	0.0644981	2
290519	4880257	2014-09-18 12:15:00	173.727	78300	131735	breed	21.75	0.173727	1
290524	4879677	2014-08-12 12:03:00	0	178380	131698	pre	49.55	0	3
290524	4879677	2014-08-12 12:03:00	0	178380	131732	pre	49.55	0	3
290524	4879677	2014-08-14 13:36:00	31.1448	162540	131732	pre	45.15	0.0311448	2
290533	4878982	2015-08-17 12:35:00	197.2	176400	143758	pre	49	0.1972	3
290545	4880209	2014-08-12 12:01:00	0	176520	131735	pre	49.0333	0	3
290550	4879828	2014-09-25 13:31:00	131.727	73860	131732	breed	20.5167	0.131727	1
290559	4880267	2014-09-14 15:23:00	129.557	87180	131735	breed	24.2167	0.129557	2
290560	4879112	2015-08-12 12:03:00	194.538	167640	143758	pre	46.5667	0.194538	2
290588	4879754	2014-09-27 12:00:00	47.8853	78300	131732	breed	21.75	0.0478853	1
290590	4879699	2014-09-24 12:30:00	135.059	90060	131732	breed	25.0167	0.135059	2
290594	4880267	2014-08-19 15:43:00	0	162720	131735	breed	45.2	0	2
290594	4880267	2014-08-27 09:55:00	0	104460	131735	breed	29.0167	0	2
290594	4880267	2014-09-07 12:20:00	0	96900	131735	breed	26.9167	0	2
290594	4880267	2014-09-08 15:15:00	0	78840	131735	breed	21.9	0	1
290594	4880267	2014-09-09 13:09:00	0	91560	131735	breed	25.4333	0	2
290594	4880267	2014-09-10 14:35:00	522.92	89700	131735	breed	24.9167	0.52292	2
290595	4879873	2014-09-23 12:00:00	174.072	88200	131732	breed	24.5	0.174072	2
290596	4880295	2014-09-16 11:46:00	132.774	86280	131735	breed	23.9667	0.132774	1
290599	4880329	2014-08-05 14:08:00	131.59	256500	131735	pre	71.25	0.13159	3
290603	4879943	2014-12-22 12:00:00	17.4642	86400	131732	breed	24	0.0174642	2
290614	4880368	2014-08-04 12:17:00	41.7852	93060	131735	pre	25.85	0.0417852	2
290622	4879940	2014-08-25 10:48:00	0	170040	131732	breed	47.2333	0	2
290622	4879940	2014-08-27 10:02:00	0	104040	131732	breed	28.9	0	2
290622	4879940	2014-09-01 12:01:00	0	257880	131732	breed	71.6333	0	3
290622	4879940	2014-09-19 14:15:00	0	78300	131732	breed	21.75	0	1
290622	4879940	2014-09-20 12:00:00	0	86400	131732	breed	24	0	2
290622	4879940	2014-09-21 12:00:00	0	86400	131732	breed	24	0	2
290622	4879940	2014-09-22 12:00:00	72.2357	86400	131732	breed	24	0.0722357	2
290630	4879777	2014-09-28 10:45:00	96.8969	83700	131732	breed	23.25	0.0968969	1
290635	4879011	2015-09-28 16:09:00	0	76260	143758	breed	21.1833	0	1
290635	4879011	2015-10-08 16:16:00	0	75600	143758	breed	21	0	1
290635	4879011	2015-10-18 14:23:00	0	79620	143758	breed	22.1167	0	1
290635	4879011	2015-10-19 12:30:00	0	172320	143758	breed	47.8667	0	2
290635	4879011	2015-10-21 12:22:00	257.934	101820	143758	breed	28.2833	0.257934	2
290662	4879114	2015-08-28 13:07:00	310.234	258900	143758	pre	71.9167	0.310234	3
290665	4880467	2015-11-04 14:50:00	0	74520	143749	breed	20.7	0	1
290665	4880467	2015-11-12 11:29:00	0	84060	143749	breed	23.35	0	1
290665	4880467	2015-11-20 14:00:00	0	68580	143749	breed	19.05	0	1
290665	4880467	2015-11-21 09:03:00	468.412	187260	143749	breed	52.0167	0.468412	3
290676	4880778	2015-08-17 12:25:00	275.588	163380	143749	pre	45.3833	0.275588	2
290677	4878897	2015-10-30 16:35:00	71.3442	153000	143758	breed	42.5	0.0713442	2
290684	4880497	2015-10-12 11:41:00	12.083	86400	143742	breed	24	0.012083	2
290685	4880778	2015-08-14 14:08:00	9	253020	143736	pre	70.2833	0.009	3
290689	4880508	2015-10-13 11:41:00	39.5601	166740	143742	breed	46.3167	0.0395601	2
290690	4880637	2015-08-31 12:20:00	441.811	166200	143739	pre	46.1667	0.441811	2
290714	4878836	2015-11-01 11:05:00	406.208	93300	143758	breed	25.9167	0.406208	2
290728	4880901	2015-08-24 10:47:00	79.196	169560	143736	pre	47.1	0.079196	2
290733	4878812	2015-08-31 13:02:00	252.794	172620	143758	pre	47.95	0.252794	2
290733	4878812	2015-09-04 09:37:00	0	257460	143758	pre	71.5167	0	3
290736	4878818	2015-10-24 10:00:00	0	168000	143758	breed	46.6667	0	2
290736	4878818	2015-10-26 08:40:00	0	178500	143758	breed	49.5833	0	3
290736	4878818	2015-10-28 10:15:00	98.6002	195600	143758	breed	54.3333	0.0986002	3
290736	4880709	2014-09-01 12:09:00	0	91860	131733	breed	25.5167	0	2
290736	4880709	2014-09-02 13:40:00	0	80400	131733	breed	22.3333	0	1
290736	4880709	2014-09-19 14:30:00	0	161400	131733	breed	44.8333	0	2
290736	4880709	2014-09-21 11:20:00	140.014	259200	131733	breed	72	0.140014	3
290739	4880507	2014-09-25 12:02:00	49.5782	80880	131733	breed	22.4667	0.0495782	1
290762	4880729	2015-09-29 11:10:00	36.1248	251700	143742	breed	69.9167	0.0361248	3
290766	4880696	2015-08-31 11:30:00	366.617	169200	143736	pre	47	0.366617	2
290773	4880745	2015-08-26 09:53:00	21.3776	174960	143749	pre	48.6	0.0213776	3
290779	4880739	2014-09-19 14:50:00	542.709	76200	131736	breed	21.1667	0.542709	1
290780	4880725	2015-08-31 12:00:00	0	85200	143749	breed	23.6667	0	1
290780	4880725	2015-09-07 09:25:00	0	170520	143749	breed	47.3667	0	2
290780	4880762	2014-10-17 14:00:00	159.615	156960	131734	breed	43.6	0.159615	2
290784	4880835	2015-10-11 13:15:00	106.005	165300	143736	breed	45.9167	0.106005	2
290784	4880845	2015-08-26 09:53:00	129.877	173760	143739	pre	48.2667	0.129877	3
290784	4880845	2015-08-26 09:53:00	129.877	173760	143736	pre	48.2667	0.129877	3
290785	4880729	2015-10-13 11:10:00	244.049	165000	143736	breed	45.8333	0.244049	2
290785	4880729	2015-10-13 11:10:00	244.049	165000	143739	breed	45.8333	0.244049	2
290788	4880839	2014-09-24 11:20:00	335.596	88920	131733	breed	24.7	0.335596	2
290788	4880846	2015-08-21 12:18:00	81.3941	253740	143736	pre	70.4833	0.0813941	3
290790	4880903	2015-10-11 13:15:00	174.072	165300	143739	breed	45.9167	0.174072	2
290793	4880909	2014-09-26 10:30:00	399.802	91800	131736	breed	25.5	0.399802	2
290794	4880921	2014-10-19 09:36:00	131.461	93840	131734	breed	26.0667	0.131461	2
290798	4880988	2015-10-07 10:41:00	0	85740	143736	breed	23.8167	0	1
290799	4880952	2015-09-25 10:22:00	365.8	166680	143742	breed	46.3	0.3658	2
290802	4880997	2015-09-21 13:21:00	17.0294	175140	143739	breed	48.65	0.0170294	3
290802	4880997	2015-10-07 10:35:00	0	86100	143739	breed	23.9167	0	1
290805	4881052	2014-10-20 11:40:00	109.238	81600	131734	breed	22.6667	0.109238	1
290806	4881021	2015-08-19 09:48:00	199.722	173280	143749	pre	48.1333	0.199722	3
290809	4880985	2015-10-17 09:00:00	2929.89	187200	143736	breed	52	2.92989	3
290809	4880985	2015-10-17 09:00:00	2929.89	187200	143739	breed	52	2.92989	3
290820	4880742	2015-09-01 11:30:00	544.001	81300	143735	pre	22.5833	0.544001	1
290820	4880742	2015-09-01 11:30:00	544.001	81300	143738	pre	22.5833	0.544001	1
290824	4881058	2015-09-02 10:30:00	29.7321	168600	143740	pre	46.8333	0.0297321	2
290824	4881058	2015-09-02 10:30:00	214.037	168300	143736	pre	46.75	0.214037	2
290824	4881058	2015-09-02 10:30:00	214.037	168300	143739	pre	46.75	0.214037	2
290851	4881561	2015-09-30 10:12:00	0	86340	143743	breed	23.9833	0	1
290851	4881561	2015-10-08 13:18:00	0	81120	143743	breed	22.5333	0	1
290851	4881561	2015-10-09 11:50:00	0	98400	143743	breed	27.3333	0	2
290851	4881561	2015-10-10 15:10:00	394.032	71820	143743	breed	19.95	0.394032	1
290853	4881563	2015-09-14 11:58:00	2.82843	175320	143743	breed	48.7	0.00282843	3
290869	4880900	2015-12-15 12:35:00	13.3417	164340	143749	breed	45.65	0.0133417	2
290886	4878087	2015-08-05 14:30:00	3041.45	160500	143728	pre	44.5833	3.04145	2
290895	4878961	2014-08-04 13:35:00	547.902	165240	131708	pre	45.9	0.547902	2
290896	4881014	2015-10-18 13:00:00	130.863	77760	143737	breed	21.6	0.130863	1
290899	4880932	2015-08-24 12:00:00	225.488	165180	143749	pre	45.8833	0.225488	2
290909	4880785	2015-08-24 12:00:00	138.654	165180	143739	pre	45.8833	0.138654	2
290912	4881074	2014-10-21 10:20:00	127.812	184200	131734	breed	51.1667	0.127812	3
290913	4881067	2015-10-17 11:55:00	55.6597	90300	143737	breed	25.0833	0.0556597	2
290920	4877931	2015-07-22 11:20:00	495.682	176760	143728	pre	49.1	0.495682	3
290924	4881104	2014-09-02 13:36:00	0	81540	131736	breed	22.65	0	1
290924	4881104	2014-09-07 12:00:00	0	178200	131736	breed	49.5	0	3
290924	4881104	2014-09-09 13:30:00	0	165300	131736	breed	45.9167	0	2
290924	4881104	2014-09-14 14:27:00	0	250920	131736	breed	69.7	0	3
290924	4881104	2014-09-17 12:09:00	0	90660	131736	breed	25.1833	0	2
290924	4881104	2014-09-18 13:20:00	392.747	91800	131736	breed	25.5	0.392747	2
290932	4884094	2015-10-01 09:40:00	1427.95	181740	143764	breed	50.4833	1.42795	3
290936	4881121	2015-10-13 09:43:00	120.54	176940	143737	breed	49.15	0.12054	3
290937	4884035	2015-08-05 16:48:00	1346.78	156000	143754	pre	43.3333	1.34678	2
290937	4884035	2015-08-05 16:48:00	1598	159900	143747	pre	44.4167	1.598	2
290957	4879188	2014-08-04 13:35:00	3318.18	170700	131704	pre	47.4167	3.31818	2
290960	4878059	2015-10-19 13:00:00	46.2277	165960	143736	breed	46.1	0.0462277	2
290960	4878059	2015-10-19 13:00:00	46.2277	165960	143739	breed	46.1	0.0462277	2
290961	4881466	2015-08-27 09:00:00	106.921	87000	143737	pre	24.1667	0.106921	2
290987	4881538	2015-08-21 10:30:00	827.8	256200	143743	pre	71.1667	0.8278	3
290991	4881155	2014-08-02 10:47:00	1600.62	177540	131730	pre	49.3167	1.60062	3
290996	4878030	2015-10-21 11:06:00	84.0238	79140	143736	breed	21.9833	0.0840238	1
290996	4878030	2015-10-21 11:06:00	84.0238	79140	143739	breed	21.9833	0.0840238	1
291002	4882777	2014-07-28 10:08:00	3672.66	86460	131715	pre	24.0167	3.67266	2
291018	4880659	2015-09-27 09:40:00	265.398	178200	143742	breed	49.5	0.265398	3
291022	4881211	2015-09-23 13:30:00	341.775	161520	143742	breed	44.8667	0.341775	2
291023	4880675	2015-10-15 09:00:00	376.691	172800	143736	breed	48	0.376691	3
291023	4880675	2015-10-15 09:00:00	376.691	172800	143739	breed	48	0.376691	3
291025	4881223	2015-10-22 14:22:00	2131.8	82560	143740	breed	22.9333	2.1318	1
291031	4881223	2015-10-11 11:30:00	139.388	166380	143737	breed	46.2167	0.139388	2
291032	4881211	2015-10-11 11:07:00	116.812	91080	143743	breed	25.3	0.116812	2
291033	4881217	2014-09-21 12:00:00	147.462	86400	131736	breed	24	0.147462	2
291034	4881245	2015-08-26 11:43:00	34.7131	76620	143748	pre	21.2833	0.0347131	1
291035	4881246	2014-09-24 13:20:00	29.0689	76860	131736	breed	21.35	0.0290689	1
291036	4881217	2014-09-20 12:00:00	3	86400	131736	breed	24	0.003	2
291038	4881266	2015-08-31 08:35:00	0	96000	143748	breed	26.6667	0	2
291038	4881415	2015-08-05 13:19:00	596	159960	143748	pre	44.4333	0.596	2
291041	4881279	2015-08-27 09:00:00	6.32456	88800	143748	pre	24.6667	0.00632456	2
291042	4881541	2015-09-07 14:00:00	133.701	171000	143747	breed	47.5	0.133701	2
291046	4881181	2015-10-10 14:40:00	44.5982	75000	143737	breed	20.8333	0.0445982	1
291048	4881220	2014-09-25 10:41:00	402.177	85740	131736	breed	23.8167	0.402177	1
291053	4881150	2015-10-15 10:52:00	162.754	176580	143737	breed	49.05	0.162754	3
291053	4882751	2014-09-28 14:00:00	565.468	87000	131767	breed	24.1667	0.565468	2
291055	4881388	2015-08-27 09:00:00	92.1358	87300	143747	pre	24.25	0.0921358	2
291055	4881523	2015-08-19 10:34:00	395.601	170760	143737	pre	47.4333	0.395601	2
291058	4881437	2014-09-26 09:44:00	212.96	102900	131765	breed	28.5833	0.21296	2
291059	4881492	2015-08-27 09:00:00	14.4222	87000	143743	pre	24.1667	0.0144222	2
291060	4881460	2015-10-05 11:42:00	261.633	172620	143747	breed	47.95	0.261633	2
291061	4881531	2015-08-26 11:30:00	143.126	77400	143747	pre	21.5	0.143126	1
291062	4881325	2014-10-09 13:20:00	0	254400	131734	breed	70.6667	0	3
291062	4881325	2014-10-12 12:00:00	30.1496	182700	131734	breed	50.75	0.0301496	3
291063	4881354	2014-10-02 11:42:00	433.803	82680	131736	breed	22.9667	0.433803	1
291063	4881410	2015-08-31 08:20:00	0	96600	143747	breed	26.8333	0	2
291063	4881410	2015-09-14 11:38:00	0	92760	143747	breed	25.7667	0	2
291064	4881460	2015-08-26 11:20:00	103.175	78000	143737	pre	21.6667	0.103175	1
291065	4881295	2014-10-14 14:45:00	604.412	256500	131734	breed	71.25	0.604412	3
291065	4881330	2015-08-19 10:08:00	153.551	172320	143748	pre	47.8667	0.153551	2
291065	4881423	2014-09-23 12:00:00	179.524	91200	131736	breed	25.3333	0.179524	2
291066	4881314	2015-08-19 10:05:00	541.879	174720	143741	pre	48.5333	0.541879	3
291066	4881484	2015-08-31 08:10:00	0	96300	143737	breed	26.75	0	2
291066	4881484	2015-09-07 13:57:00	41.0122	176160	143737	breed	48.9333	0.0410122	3
291066	4881484	2015-09-30 10:43:00	0	84660	143737	breed	23.5167	0	1
291066	4881484	2015-10-05 11:42:00	0	172080	143737	breed	47.8	0	2
291066	4881484	2015-10-07 11:30:00	0	92520	143737	breed	25.7	0	2
291066	4881484	2015-10-08 13:12:00	0	81120	143737	breed	22.5333	0	1
291066	4881484	2015-10-09 11:44:00	303.659	96960	143737	breed	26.9333	0.303659	2
291067	4881264	2014-09-11 12:00:00	357.23	102900	131734	pre	28.5833	0.35723	2
291067	4881480	2015-08-28 09:10:00	261.283	255000	143743	pre	70.8333	0.261283	3
291067	4881530	2015-08-12 10:47:00	39.1152	169980	143737	pre	47.2167	0.0391152	2
291068	4881257	2015-09-28 10:16:00	0	171300	143748	breed	47.5833	0	2
291068	4881404	2015-09-28 10:22:00	278.977	174240	143747	breed	48.4	0.278977	3
291069	4881360	2014-09-22 12:00:00	63.1269	86400	131736	breed	24	0.0631269	2
291072	4881393	2015-10-12 13:20:00	0	75300	143747	breed	20.9167	0	1
291073	4881377	2015-08-10 11:00:00	183.221	172200	143747	pre	47.8333	0.183221	2
291074	4881305	2015-08-12 10:58:00	532.365	176400	143748	pre	49	0.532365	3
291074	4881320	2015-10-12 12:25:00	464.092	78300	143743	breed	21.75	0.464092	1
291079	4881565	2014-10-28 12:05:00	101.139	85500	131730	breed	23.75	0.101139	1
291080	4881578	2014-10-23 11:30:00	0	86400	131765	breed	24	0	2
291080	4881578	2014-10-24 11:30:00	241.853	88200	131765	breed	24.5	0.241853	2
291082	4881560	2015-08-12 10:50:00	107.448	169800	143747	pre	47.1667	0.107448	2
291082	4881569	2014-10-28 11:45:00	379.415	253800	131765	breed	70.5	0.379415	3
291085	4880853	2015-09-28 09:56:00	0	172020	143740	breed	47.7833	0	2
291085	4880853	2015-10-08 12:53:00	0	80520	143740	breed	22.3667	0	1
291085	4880853	2015-10-15 10:48:00	0	97440	143740	breed	27.0667	0	2
291085	4880853	2015-10-21 12:32:00	374.833	93000	143740	breed	25.8333	0.374833	2
291085	4881337	2015-08-17 10:50:00	32.5576	170280	143747	pre	47.3	0.0325576	2
291112	4881549	2015-10-11 11:31:00	161.047	92940	143747	breed	25.8167	0.161047	2
291125	4881685	2014-09-18 13:02:00	0	169500	131765	breed	47.0833	0	2
291133	4880848	2015-08-17 11:11:00	39.8246	166440	143742	pre	46.2333	0.0398246	2
291152	4881635	2014-10-29 11:50:00	2187.84	172500	131730	breed	47.9167	2.18784	2
291168	4880867	2015-08-19 09:25:00	212.002	174660	143742	pre	48.5167	0.212002	3
291180	4881799	2014-10-20 12:00:00	0	82800	131730	breed	23	0	1
291180	4881799	2014-10-26 09:45:00	254.867	181200	131730	breed	50.3333	0.254867	3
291223	4880657	2014-08-18 14:30:00	0	254820	131733	pre	70.7833	0	3
291233	4881915	2014-10-01 11:30:00	37.3363	83820	131778	breed	23.2833	0.0373363	1
291235	4881915	2014-12-10 11:14:00	0	252060	131765	breed	70.0167	0	3
291235	4881915	2014-12-13 09:15:00	301.281	173700	131765	breed	48.25	0.301281	3
291243	4881923	2014-09-30 10:30:00	12.8062	90000	131778	breed	25	0.0128062	2
291246	4881950	2014-10-02 10:47:00	246.033	94200	131778	breed	26.1667	0.246033	2
291251	4882137	2014-10-14 10:20:00	352.46	92400	131767	breed	25.6667	0.35246	2
291259	4882008	2014-10-04 12:10:00	187.489	90600	131778	breed	25.1667	0.187489	2
291264	4881491	2014-09-27 14:19:00	177.282	72960	131765	breed	20.2667	0.177282	1
291268	4882228	2014-09-29 14:10:00	56.0803	77220	131767	breed	21.45	0.0560803	1
291277	4881966	2014-09-29 15:00:00	54.8179	70200	131778	breed	19.5	0.0548179	1
291279	4880845	2014-08-18 15:12:00	447.532	253440	131708	pre	70.4	0.447532	3
291291	5882114	2014-09-26 09:12:00	24.1868	103920	131767	breed	28.8667	0.0241868	2
291297	4881679	2015-10-09 14:55:00	0	72180	143772	breed	20.05	0	1
291297	4881679	2015-10-10 10:58:00	125.399	85860	143772	breed	23.85	0.125399	1
291317	4877270	2015-07-20 12:25:00	771.058	168900	143728	pre	46.9167	0.771058	2
291318	4881621	2014-10-25 12:00:00	241.661	258300	131765	breed	71.75	0.241661	3
291321	4880004	2014-09-03 12:00:00	676.831	82920	131704	pre	23.0333	0.676831	1
291322	4882184	2014-10-03 12:57:00	186.936	83580	131778	breed	23.2167	0.186936	1
291324	4881711	2015-10-13 10:10:00	90.6091	92040	143743	breed	25.5667	0.0906091	2
291346	4884137	2015-10-12 10:33:00	216.633	173520	143767	breed	48.2	0.216633	3
291347	4883471	2014-09-21 12:00:00	3516.79	86400	131735	breed	24	3.51679	2
291348	4883456	2014-09-22 12:00:00	15.0333	86400	131766	breed	24	0.0150333	2
291350	4883408	2014-09-18 16:10:00	0	157800	131766	breed	43.8333	0	2
291350	4883408	2014-09-20 12:00:00	48.0416	172800	131766	breed	48	0.0480416	3
291360	4882494	2015-08-07 13:13:00	1153.28	251220	143747	pre	69.7833	1.15328	3
291368	4882300	2014-09-23 11:45:00	29.4109	92400	131767	breed	25.6667	0.0294109	2
291369	4877721	2015-07-24 12:26:00	336.828	254640	143728	pre	70.7333	0.336828	3
291375	4881684	2015-11-23 10:07:00	0	95880	143772	breed	26.6333	0	2
291375	4881684	2015-12-07 16:32:00	0	73680	143772	breed	20.4667	0	1
291377	4882272	2014-09-24 13:25:00	142.888	72720	131767	breed	20.2	0.142888	1
291379	4880346	2014-10-06 12:00:00	327.214	92700	131713	breed	25.75	0.327214	2
291391	4880237	2014-11-13 13:15:00	2084.43	76500	131712	breed	21.25	2.08443	1
291396	4881312	2015-08-17 10:50:00	401.001	171840	143737	pre	47.7333	0.401001	2
291401	4880802	2015-08-31 09:20:00	47.0744	97800	131658	pre	27.1667	0.0470744	2
291402	4882300	2014-09-22 14:10:00	34	77700	131767	breed	21.5833	0.034	1
291409	4881615	2014-09-25 12:00:00	393.554	78240	131765	breed	21.7333	0.393554	1
291412	4881729	2015-10-11 10:49:00	12.3693	90780	143772	breed	25.2167	0.0123693	2
291416	4881753	2014-09-28 13:40:00	254.342	91200	131778	breed	25.3333	0.254342	2
291441	4881481	2014-09-28 11:35:00	369.67	77100	131765	breed	21.4167	0.36967	1
291447	4880792	2015-09-01 12:30:00	142.762	82140	131658	pre	22.8167	0.142762	1
291447	4880792	2015-09-14 16:24:00	280	73440	131658	breed	20.4	0.28	1
291447	4880792	2015-09-28 09:38:00	0	172860	131658	breed	48.0167	0	3
291447	4880792	2015-10-09 11:08:00	0	87780	131658	breed	24.3833	0	2
291447	4880792	2015-10-10 11:31:00	0	92040	131658	breed	25.5667	0	2
291447	4880792	2015-10-11 13:05:00	0	95100	131658	breed	26.4167	0	2
291447	4880792	2015-10-12 15:30:00	114.337	87720	131658	breed	24.3667	0.114337	2
291462	4880602	2015-07-13 11:40:00	2055.62	173100	143735	pre	48.0833	2.05562	3
291470	4880873	2015-08-26 10:49:00	163.976	165480	131658	pre	45.9667	0.163976	2
291475	4881197	2015-09-02 11:35:00	123.794	168420	143760	pre	46.7833	0.123794	2
291495	4880765	2015-08-24 11:45:00	110.856	169440	131658	pre	47.0667	0.110856	2
291507	4880522	2014-09-01 12:00:00	82.0366	255900	131698	breed	71.0833	0.0820366	3
291509	4880478	2015-07-13 13:09:00	0	171360	143738	pre	47.6	0	2
291509	4880478	2015-07-13 13:09:00	2071.3	167760	143740	pre	46.6	2.0713	2
291509	4880478	2015-07-22 13:44:00	0	160980	131658	pre	44.7167	0	2
291509	4880478	2015-07-22 13:44:00	0	160980	143738	pre	44.7167	0	2
291509	4880478	2015-07-22 13:44:00	0	160980	143742	pre	44.7167	0	2
291509	4880478	2015-07-22 13:44:00	0	160980	143749	pre	44.7167	0	2
291509	4880478	2015-07-22 13:44:00	2071.3	157740	143735	pre	43.8167	2.0713	2
291509	4880478	2015-07-24 10:27:00	0	259140	131658	pre	71.9833	0	3
291509	4880478	2015-07-24 10:27:00	0	259140	143755	pre	71.9833	0	3
291509	4880478	2015-07-24 10:27:00	0	259140	143738	pre	71.9833	0	3
291509	4880478	2015-07-24 10:27:00	0	259140	143742	pre	71.9833	0	3
291509	4880478	2015-07-24 10:27:00	0	259140	143749	pre	71.9833	0	3
291509	4880478	2015-07-27 10:26:00	0	169440	131658	pre	47.0667	0	2
291509	4880478	2015-07-27 10:26:00	0	169440	143755	pre	47.0667	0	2
291509	4880478	2015-07-27 10:26:00	0	169440	143736	pre	47.0667	0	2
291509	4880478	2015-07-27 10:26:00	0	169440	143738	pre	47.0667	0	2
291509	4880478	2015-07-27 10:26:00	0	169440	143739	pre	47.0667	0	2
291509	4880478	2015-07-27 10:26:00	0	169440	143742	pre	47.0667	0	2
291509	4880478	2015-07-27 10:26:00	0	169440	143749	pre	47.0667	0	2
291509	4880478	2015-07-29 09:30:00	1772.47	183840	143736	pre	51.0667	1.77247	3
291509	4880478	2015-07-29 09:30:00	1772.47	183840	143738	pre	51.0667	1.77247	3
291509	4880478	2015-07-29 09:30:00	1772.47	183840	143739	pre	51.0667	1.77247	3
291509	4880478	2015-07-29 09:30:00	0	182580	143755	pre	50.7167	0	3
291509	4880478	2015-07-29 09:30:00	0	182580	143742	pre	50.7167	0	3
291509	4880478	2015-07-29 09:30:00	260.019	172500	131658	pre	47.9167	0.260019	2
291509	4880478	2015-07-29 09:30:00	260.019	172500	143749	pre	47.9167	0.260019	2
291509	4880478	2015-07-31 12:13:00	136	250980	143755	pre	69.7167	0.136	3
291509	4880478	2015-07-31 12:13:00	136	250980	143742	pre	69.7167	0.136	3
291509	4880478	2015-08-05 10:45:00	0	170100	131658	pre	47.25	0	2
291509	4880478	2015-08-05 10:45:00	0	170100	143755	pre	47.25	0	2
291509	4880478	2015-08-05 10:45:00	0	179460	143742	pre	49.85	0	3
291509	4880478	2015-08-07 10:00:00	0	258180	131658	pre	71.7167	0	3
291509	4880478	2015-08-07 10:00:00	0	258180	143755	pre	71.7167	0	3
291509	4880478	2015-08-07 12:36:00	0	248820	143742	pre	69.1167	0	3
291509	4880478	2015-08-10 09:43:00	0	174120	143755	pre	48.3667	0	3
291509	4880478	2015-08-10 09:43:00	87.9659	174120	131658	pre	48.3667	0.0879659	3
291509	4880478	2015-08-10 09:43:00	87.9659	174120	143742	pre	48.3667	0.0879659	3
291509	4880478	2015-08-12 10:05:00	272.617	174300	143755	pre	48.4167	0.272617	3
291511	4880620	2015-07-13 11:54:00	142.014	175860	143755	pre	48.85	0.142014	3
291516	4880448	2015-07-13 11:39:00	3288.83	164160	143729	pre	45.6	3.28883	2
291516	4880484	2014-10-17 11:46:00	209.576	87240	131708	breed	24.2333	0.209576	2
291517	4884270	2015-10-14 10:45:00	471.01	258300	143767	breed	71.75	0.47101	3
291522	4880410	2015-07-13 11:39:00	2094.35	173160	143736	pre	48.1	2.09435	3
291535	4880865	2015-10-13 15:52:00	210.012	152880	131658	breed	42.4667	0.210012	2
291538	4880507	2015-07-13 11:50:00	876.334	250620	143749	pre	69.6167	0.876334	3
291542	4880351	2015-07-13 11:48:00	2108.66	172620	143739	pre	47.95	2.10866	2
291564	4880620	2015-08-24 11:40:00	122.409	169500	143755	pre	47.0833	0.122409	2
291566	4880545	2015-08-12 10:05:00	197.307	174300	131658	pre	48.4167	0.197307	3
291566	4880545	2015-08-12 10:05:00	197.307	189000	143742	pre	52.5	0.197307	3
291567	4879689	2014-11-21 11:05:00	182.923	84900	131715	breed	23.5833	0.182923	1
291571	4881102	2015-07-13 13:11:00	112.294	172140	143756	pre	47.8167	0.112294	2
291571	4881269	2015-10-15 12:15:00	0	93000	143760	breed	25.8333	0	2
291571	4881269	2015-11-02 13:36:00	110.436	87840	143760	breed	24.4	0.110436	2
291573	4880598	2015-08-03 09:56:00	136	175740	131658	pre	48.8167	0.136	3
291573	4880598	2015-08-03 09:56:00	136	175740	143755	pre	48.8167	0.136	3
291573	4880598	2015-08-03 09:56:00	136	175740	143742	pre	48.8167	0.136	3
291574	4880742	2015-08-26 10:45:00	46.3897	165900	143755	pre	46.0833	0.0463897	2
291577	4880742	2015-08-14 10:30:00	40.4969	256140	131658	pre	71.15	0.0404969	3
291577	4880742	2015-08-14 14:35:00	456.478	246960	143742	pre	68.6	0.456478	3
291584	4880578	2015-08-19 09:13:00	202.121	172320	143755	pre	47.8667	0.202121	2
291591	4880780	2015-08-17 09:39:00	0	170820	131658	pre	47.45	0	2
291591	4880780	2015-08-17 11:18:00	202.121	165300	143755	pre	45.9167	0.202121	2
291591	4880780	2015-08-19 09:06:00	185.311	173520	131658	pre	48.2	0.185311	3
291594	4881203	2015-10-26 10:14:00	346.365	169860	143750	breed	47.1833	0.346365	2
291597	4881213	2015-10-23 11:04:00	10.4403	256200	143750	breed	71.1667	0.0104403	3
291598	4881211	2015-07-06 15:15:00	567.001	243900	143755	pre	67.75	0.567001	3
291598	4881211	2015-07-06 16:53:00	1739.18	242220	143759	pre	67.2833	1.73918	3
291598	4881211	2015-07-06 17:20:00	2727.29	233400	143760	pre	64.8333	2.72729	3
291598	4881211	2015-07-07 11:56:00	2828.95	179340	131658	pre	49.8167	2.82895	3
291598	4881211	2015-07-22 14:00:00	1919.44	171120	143736	pre	47.5333	1.91944	2
291598	4881211	2015-07-22 14:00:00	0	163680	143750	pre	45.4667	0	2
291598	4881211	2015-07-22 14:00:00	0	163680	143748	pre	45.4667	0	2
291598	4881211	2015-07-22 14:00:00	97.0052	163920	143753	pre	45.5333	0.0970052	2
291598	4881211	2015-07-22 14:00:00	97.0052	163920	143760	pre	45.5333	0.0970052	2
291598	4881211	2015-07-24 11:28:00	0	254820	143750	pre	70.7833	0	3
291598	4881211	2015-07-24 11:28:00	0	254820	143757	pre	70.7833	0	3
291598	4881211	2015-07-27 10:15:00	0	171000	143750	pre	47.5	0	2
291598	4881211	2015-07-27 10:15:00	0	171000	143751	pre	47.5	0	2
291598	4881211	2015-07-27 10:15:00	0	171000	143753	pre	47.5	0	2
291598	4881211	2015-07-27 10:15:00	0	171000	143757	pre	47.5	0	2
291598	4881211	2015-07-27 10:15:00	0	171000	143760	pre	47.5	0	2
291598	4881211	2015-07-27 10:15:00	0	171000	143737	pre	47.5	0	2
291598	4881211	2015-07-27 10:15:00	0	171000	143747	pre	47.5	0	2
291598	4881211	2015-07-27 10:15:00	0	171000	143741	pre	47.5	0	2
291598	4881211	2015-07-29 09:45:00	2166.6	176400	143741	pre	49	2.1666	3
291598	4881211	2015-07-29 09:45:00	33.9706	171600	143750	pre	47.6667	0.0339706	2
291598	4881211	2015-07-29 09:45:00	33.9706	171600	143753	pre	47.6667	0.0339706	2
291598	4881211	2015-07-29 09:45:00	33.9706	171600	143760	pre	47.6667	0.0339706	2
291598	4881211	2015-07-29 09:45:00	1739.18	188940	143757	pre	52.4833	1.73918	3
291598	4881211	2015-07-29 09:45:00	1739.18	190620	143747	pre	52.95	1.73918	3
291598	4881211	2015-07-29 09:45:00	1739.18	190620	143748	pre	52.95	1.73918	3
291598	4881211	2015-07-29 09:45:00	1778.79	180300	143751	pre	50.0833	1.77879	3
291598	4881211	2015-07-29 09:45:00	1778.79	180300	143737	pre	50.0833	1.77879	3
291598	4881211	2015-08-05 11:10:00	0	167700	143750	pre	46.5833	0	2
291598	4881211	2015-08-05 11:10:00	0	167700	143753	pre	46.5833	0	2
291598	4881211	2015-08-05 11:10:00	0	167700	143757	pre	46.5833	0	2
291598	4881211	2015-08-05 11:10:00	0	167700	143760	pre	46.5833	0	2
291598	4881211	2015-08-10 10:02:00	0	174660	143750	pre	48.5167	0	3
291598	4881211	2015-08-10 10:02:00	0	174660	143751	pre	48.5167	0	3
291598	4881211	2015-08-10 10:02:00	0	174660	143753	pre	48.5167	0	3
291598	4881211	2015-08-10 10:02:00	0	174660	143757	pre	48.5167	0	3
291598	4881211	2015-08-10 10:02:00	0	174660	143760	pre	48.5167	0	3
291598	4881211	2015-08-10 10:02:00	0	174660	143741	pre	48.5167	0	3
291598	4881211	2015-08-10 10:02:00	1739.18	168480	143761	pre	46.8	1.73918	2
291598	4881211	2015-08-10 13:07:00	532.365	165060	143748	pre	45.85	0.532365	2
291598	4881211	2015-08-12 10:33:00	0	169020	143751	pre	46.95	0	2
291598	4881211	2015-08-12 10:33:00	0	169020	143757	pre	46.95	0	2
291598	4881211	2015-08-12 10:33:00	0	169020	143741	pre	46.95	0	2
291598	4881211	2015-08-12 10:33:00	74.3303	169020	143750	pre	46.95	0.0743303	2
291598	4881211	2015-08-12 10:33:00	74.3303	169020	143753	pre	46.95	0.0743303	2
291598	4881211	2015-08-12 10:33:00	74.3303	169020	143760	pre	46.95	0.0743303	2
291598	4881211	2015-08-14 11:58:00	0	252120	143748	pre	70.0333	0	3
291598	4881211	2015-08-17 10:00:00	546.123	173280	143748	pre	48.1333	0.546123	3
291598	4881211	2015-08-17 10:00:00	541.879	173100	143741	pre	48.0833	0.541879	3
291598	4881211	2015-08-17 10:00:00	0	175800	143761	pre	48.8333	0	3
291598	4881211	2015-08-17 12:40:00	0	166200	143751	pre	46.1667	0	2
291598	4881211	2015-08-19 10:50:00	0	172020	143753	pre	47.7833	0	2
291598	4881211	2015-08-19 10:50:00	0	172020	143757	pre	47.7833	0	2
291598	4881211	2015-08-19 10:50:00	0	172020	143760	pre	47.7833	0	2
291598	4881211	2015-08-19 10:50:00	0	172020	143761	pre	47.7833	0	2
291598	4881211	2015-08-19 10:50:00	746.4	181440	143751	pre	50.4	0.7464	3
291598	4881211	2015-08-19 12:00:00	0	167820	143750	pre	46.6167	0	2
291598	4881211	2015-08-24 12:38:00	0	167160	143753	pre	46.4333	0	2
291598	4881211	2015-08-24 12:38:00	0	167160	143760	pre	46.4333	0	2
291598	4881211	2015-08-24 12:38:00	0	172380	143741	pre	47.8833	0	2
291598	4881211	2015-08-24 12:38:00	97.5807	166680	143750	pre	46.3	0.0975807	2
291598	4881211	2015-08-24 12:38:00	294.002	173820	143757	pre	48.2833	0.294002	3
291598	4881211	2015-08-26 11:04:00	0	165660	143753	pre	46.0167	0	2
291598	4881211	2015-08-26 11:04:00	0	165660	143760	pre	46.0167	0	2
291598	4881211	2015-08-26 12:31:00	561.2	163200	143741	pre	45.3333	0.5612	2
291598	4881211	2015-08-28 10:51:00	154.768	255720	143750	pre	71.0333	0.154768	3
291598	4881211	2015-08-31 09:41:00	123.794	179640	143760	pre	49.9	0.123794	3
291599	4884296	2015-10-10 12:30:00	298.814	165780	143767	breed	46.05	0.298814	2
291603	4881198	2015-10-05 09:00:00	328.283	88800	143757	breed	24.6667	0.328283	2
291607	4880989	2015-10-19 10:05:00	69.1158	92400	131658	breed	25.6667	0.0691158	2
291613	4882002	2014-09-07 10:14:00	578.955	188160	131750	pre	52.2667	0.578955	3
291619	4880737	2015-08-31 09:17:00	206.349	97140	143755	pre	26.9833	0.206349	2
291621	4881235	2015-08-03 09:21:00	33.2415	179340	143750	pre	49.8167	0.0332415	3
291621	4881235	2015-08-03 09:21:00	1712.7	176340	143737	pre	48.9833	1.7127	3
291621	4881235	2015-08-03 09:56:00	610.155	184980	143748	pre	51.3833	0.610155	3
291621	4881235	2015-08-03 09:56:00	33.2415	177240	143753	pre	49.2333	0.0332415	3
291621	4881235	2015-08-03 09:56:00	33.2415	177240	143760	pre	49.2333	0.0332415	3
291621	4881236	2015-07-31 09:25:00	1	258960	143750	pre	71.9333	0.001	3
291624	4880931	2015-09-08 13:12:00	206.475	80100	143750	pre	22.25	0.206475	1
291625	4880663	2014-10-18 12:00:00	57.0701	169500	131708	breed	47.0833	0.0570701	2
291626	4880655	2014-10-16 11:45:00	203.325	86460	131708	breed	24.0167	0.203325	2
291627	4880695	2014-10-11 11:24:00	164.073	82380	131713	breed	22.8833	0.164073	1
291627	4881136	2015-08-17 10:00:00	80.4114	175800	143753	pre	48.8333	0.0804114	3
291627	4881136	2015-08-17 10:00:00	80.4114	175800	143760	pre	48.8333	0.0804114	3
291627	4881136	2015-08-17 10:00:00	80.4114	175800	143757	pre	48.8333	0.0804114	3
291627	4881136	2015-08-17 10:00:00	80.4114	180000	143750	pre	50	0.0804114	3
291629	4880540	2014-10-08 09:10:00	14.8661	97200	131713	breed	27	0.0148661	2
291629	4880552	2014-10-21 11:00:00	137.179	87300	131708	breed	24.25	0.137179	2
291630	4881611	2015-10-14 11:01:00	412.093	88740	143753	breed	24.65	0.412093	2
291633	4880561	2014-12-03 11:00:00	84.8999	175200	131708	breed	48.6667	0.0848999	3
291634	4880554	2014-10-09 12:10:00	87.046	91200	131713	breed	25.3333	0.087046	2
291634	4880555	2014-10-24 11:00:00	218.58	103320	131713	breed	28.7	0.21858	2
291636	4880607	2014-10-20 11:05:00	55.4437	86100	131708	breed	23.9167	0.0554437	1
291646	4879872	2014-09-25 13:58:00	264.093	67620	131715	breed	18.7833	0.264093	1
291646	4881150	2015-09-02 11:45:00	207.162	167640	143750	pre	46.5667	0.207162	2
291653	4880533	2014-10-12 10:17:00	110.018	92880	131713	breed	25.8	0.110018	2
291656	4881221	2015-12-17 10:34:00	15.1327	85320	143760	breed	23.7	0.0151327	1
291657	4881288	2015-07-24 11:32:00	97.0052	254580	143753	pre	70.7167	0.0970052	3
291657	4881288	2015-07-24 11:32:00	97.0052	254580	143760	pre	70.7167	0.0970052	3
291659	4880370	2014-08-23 14:54:00	0	165360	131708	breed	45.9333	0	2
291659	4880370	2014-08-25 12:50:00	0	174660	131708	breed	48.5167	0	3
291661	4881205	2015-11-03 14:00:00	75.8024	165240	143760	breed	45.9	0.0758024	2
291665	4880424	2014-10-14 11:20:00	309.104	81600	131713	breed	22.6667	0.309104	1
291667	4880297	2014-10-10 13:30:00	343.023	254100	131708	breed	70.5833	0.343023	3
291667	4881142	2015-08-26 10:56:00	97.5807	172500	143750	pre	47.9167	0.0975807	2
291670	4879616	2014-10-17 15:15:00	32.0624	73200	131715	breed	20.3333	0.0320624	1
291670	4881074	2015-08-31 09:53:00	79.6994	179520	143750	pre	49.8667	0.0796994	3
291674	4881540	2015-10-28 09:25:00	3.60555	103620	143750	breed	28.7833	0.00360555	2
291676	4880817	2015-09-07 09:56:00	89.5879	174840	143755	pre	48.5667	0.0895879	3
291678	4881205	2015-10-10 11:42:00	16.2788	168360	143753	breed	46.7667	0.0162788	2
291679	4881135	2015-11-08 13:02:00	34.5398	173640	143760	breed	48.2333	0.0345398	3
291680	4879935	2014-11-25 12:00:00	145.121	83100	131715	breed	23.0833	0.145121	1
291680	4879973	2014-09-24 10:54:00	106.569	97440	131715	breed	27.0667	0.106569	2
291684	4881016	2015-09-28 11:00:00	0	172740	143750	breed	47.9833	0	2
291684	4881016	2015-10-12 11:06:00	0	84540	143750	breed	23.4833	0	1
291685	4880419	2014-09-29 11:15:00	0	256500	131713	breed	71.25	0	3
291685	4880419	2014-10-05 13:40:00	314.587	80400	131713	breed	22.3333	0.314587	1
291691	4881381	2015-09-02 11:55:00	193.776	167220	143753	pre	46.45	0.193776	2
291693	4880490	2014-10-10 13:30:00	215.362	78840	131713	breed	21.9	0.215362	1
291694	4881208	2015-10-12 10:28:00	408.05	174780	143753	breed	48.55	0.40805	3
291698	4880346	2014-10-25 15:42:00	181.199	159480	131713	breed	44.3	0.181199	2
291699	4879981	2014-11-24 11:29:00	49.7695	88260	131715	breed	24.5167	0.0497695	2
291703	4880435	2014-10-13 12:05:00	39.5601	83700	131713	breed	23.25	0.0395601	1
291703	4881186	2015-10-27 15:50:00	296.582	169800	143757	breed	47.1667	0.296582	2
291704	4880384	2014-10-07 13:45:00	173.092	69900	131713	breed	19.4167	0.173092	1
291711	4881148	2015-11-10 13:16:00	154.738	161820	143760	breed	44.95	0.154738	2
291721	4879424	2014-09-22 12:00:00	173	86400	131715	breed	24	0.173	2
291731	4880634	2014-10-13 12:05:00	115.521	83700	131708	breed	23.25	0.115521	1
291736	4879619	2014-11-22 10:40:00	269.358	90900	131715	breed	25.25	0.269358	2
291737	4880673	2015-10-17 09:00:00	341.696	176700	131658	breed	49.0833	0.341696	3
291737	4881206	2015-09-09 12:04:00	0	256860	143760	breed	71.35	0	3
291737	4881246	2015-10-02 12:40:00	142.338	246000	143757	breed	68.3333	0.142338	3
291743	4880836	2015-10-15 10:20:00	163.11	168000	131658	breed	46.6667	0.16311	2
291756	4879619	2014-09-21 16:14:00	198.116	71160	131715	breed	19.7667	0.198116	1
291758	4879620	2014-11-11 12:00:00	0	169200	131715	breed	47	0	2
291758	4879620	2014-11-17 10:52:00	0	178560	131715	breed	49.6	0	3
291758	4879620	2014-11-19 12:28:00	203.081	167820	131715	breed	46.6167	0.203081	2
291758	4879626	2014-10-16 08:13:00	88.5664	111720	131715	breed	31.0333	0.0885664	2
291763	4880745	2014-10-14 11:20:00	163.918	174300	131708	breed	48.4167	0.163918	3
291769	4880785	2015-10-04 09:56:00	0	90420	143755	breed	25.1167	0	2
291769	4880785	2015-10-05 11:03:00	36	176280	143755	breed	48.9667	0.036	3
291769	4880821	2015-10-07 12:01:00	50.9902	169260	143755	breed	47.0167	0.0509902	2
291774	4880787	2015-10-15 12:50:00	0	89940	143755	breed	24.9833	0	2
291774	4880787	2015-11-10 09:25:00	0	84000	143755	breed	23.3333	0	1
291774	4880787	2015-11-11 08:45:00	0	91140	143755	breed	25.3167	0	2
291774	4881929	2015-08-26 14:04:00	0	162960	143751	pre	45.2667	0	2
291774	4881929	2015-08-28 11:20:00	94.3398	256200	143751	pre	71.1667	0.0943398	3
291792	4881278	2015-08-31 10:02:00	144.257	179580	143753	pre	49.8833	0.144257	3
291802	4881231	2015-09-08 12:49:00	0	81780	143757	breed	22.7167	0	1
291807	4879844	2014-09-27 12:00:00	74.7262	74700	131715	breed	20.75	0.0747262	1
291811	4880655	2015-09-02 11:29:00	64.4981	166980	143755	pre	46.3833	0.0644981	2
291825	4880749	2015-09-01 12:16:00	95.0368	83580	143755	pre	23.2167	0.0950368	1
291838	4881785	2014-10-25 12:00:00	218.769	165900	131767	breed	46.0833	0.218769	2
291839	4882109	2015-09-12 12:00:00	0	170100	143762	breed	47.25	0	2
291839	4882109	2015-09-14 11:15:00	0	189900	143762	breed	52.75	0	3
291839	4882109	2015-09-16 16:00:00	1656.43	84000	143762	breed	23.3333	1.65643	1
291841	4881983	2015-08-24 09:26:00	86.0523	189480	143751	pre	52.6333	0.0860523	3
291845	4882098	2015-11-04 13:20:00	0	166560	143762	breed	46.2667	0	2
291845	4882098	2015-11-12 10:51:00	0	86940	143762	breed	24.15	0	2
291845	4882098	2015-11-20 10:39:00	0	82500	143762	breed	22.9167	0	1
291845	4882098	2015-11-24 12:30:00	0	90540	143762	breed	25.15	0	2
291845	4882098	2015-11-25 13:39:00	2078.1	79320	143762	breed	22.0333	2.0781	1
291846	4882095	2015-10-28 13:29:00	0	248880	143762	breed	69.1333	0	3
291849	4880220	2014-11-02 11:40:00	221.964	84000	131740	breed	23.3333	0.221964	1
291857	4880350	2014-10-12 10:45:00	0	255660	131737	breed	71.0167	0	3
291857	4880350	2014-10-15 09:46:00	39.3573	86340	131737	breed	23.9833	0.0393573	1
291862	4881968	2015-09-01 13:39:00	0	67740	143751	breed	18.8167	0	1
291862	4881968	2015-09-07 11:41:00	0	191580	143751	breed	53.2167	0	3
291863	4882019	2015-07-22 14:18:00	1546.28	172260	143751	pre	47.85	1.54628	2
291866	4881428	2015-09-14 10:30:00	0	92820	143753	breed	25.7833	0	2
291866	4881428	2015-09-27 13:40:00	0	172200	143753	breed	47.8333	0	2
291866	4881428	2015-09-29 13:30:00	0	162540	143753	breed	45.15	0	2
291866	4881428	2015-10-09 10:17:00	291.673	91500	143753	breed	25.4167	0.291673	2
291868	4879567	2014-09-30 13:32:00	328.101	70680	131715	breed	19.6333	0.328101	1
291868	4881923	2014-09-21 15:30:00	599.404	81600	131767	breed	22.6667	0.599404	1
291872	4880746	2014-11-13 12:00:00	4566.76	170100	131737	breed	47.25	4.56676	2
291874	4881673	2015-08-26 15:00:00	0	168840	143761	pre	46.9	0	2
291874	4881673	2015-08-28 13:54:00	1198.92	256560	143761	pre	71.2667	1.19892	3
291875	4880315	2014-10-16 09:45:00	438.114	92700	131737	breed	25.75	0.438114	2
291877	4879744	2014-09-26 08:45:00	122.066	98100	131715	breed	27.25	0.122066	2
291879	4879824	2014-09-28 09:45:00	71.0634	86700	131715	breed	24.0833	0.0710634	2
291881	4879846	2014-11-23 11:55:00	226.603	84840	131715	breed	23.5667	0.226603	1
291882	4879895	2014-09-29 09:50:00	328.299	99720	131715	breed	27.7	0.328299	2
291890	4881286	2015-09-02 12:30:00	333.804	165900	143757	pre	46.0833	0.333804	2
291890	4881286	2015-09-02 12:45:00	3784.55	167940	143759	pre	46.65	3.78455	2
291891	4880817	2014-10-30 12:00:00	4514.99	91260	131737	breed	25.35	4.51499	2
291892	4881210	2015-08-26 12:55:00	0	175620	143757	pre	48.7833	0	3
291892	4881210	2015-08-28 13:42:00	0	246120	143757	pre	68.3667	0	3
291892	4881210	2015-08-31 10:04:00	76.0263	181560	143757	pre	50.4333	0.0760263	3
291894	4879424	2014-09-23 12:00:00	589.234	82440	131715	breed	22.9	0.589234	1
291895	4880252	2014-07-28 12:56:00	58.2409	78300	131701	pre	21.75	0.0582409	1
291903	4880967	2015-10-29 15:00:00	372.193	249300	143757	breed	69.25	0.372193	3
291913	4880279	2014-08-06 11:00:00	403.317	182700	131701	pre	50.75	0.403317	3
291914	4881991	2014-09-19 13:07:00	82.0975	181380	131767	breed	50.3833	0.0820975	3
291916	4881232	2015-10-08 13:40:00	12.083	156900	143757	breed	43.5833	0.012083	2
291916	4881297	2015-10-06 09:40:00	65	187200	143757	breed	52	0.065	3
291921	4881221	2015-10-10 09:15:00	78.0256	174420	143757	breed	48.45	0.0780256	3
291928	4881991	2014-09-27 13:00:00	564.613	85200	131778	breed	23.6667	0.564613	1
291930	4880269	2014-08-09 14:28:00	1869.88	244680	131729	pre	67.9667	1.86988	3
291930	4880269	2014-08-12 10:23:00	1869.88	176340	131836	pre	48.9833	1.86988	3
291930	4880269	2014-08-12 10:25:00	426.708	180840	131701	pre	50.2333	0.426708	3
291930	4880269	2014-08-12 10:27:00	426.708	180720	131740	pre	50.2	0.426708	3
291930	4880269	2014-08-12 10:27:00	1563.7	184560	131753	pre	51.2667	1.5637	3
291930	4880269	2014-08-12 10:29:00	1489.69	184440	131728	pre	51.2333	1.48969	3
291930	4880269	2014-08-12 10:30:00	708.071	180540	131686	pre	50.15	0.708071	3
291930	4880269	2014-08-16 13:20:00	460.205	176220	131737	pre	48.95	0.460205	3
291930	4880269	2014-08-16 13:20:00	182.88	174420	131701	pre	48.45	0.18288	3
291930	4880269	2014-08-16 13:20:00	536.355	173940	131740	pre	48.3167	0.536355	3
291931	4881879	2015-08-21 13:14:00	137.535	245520	143751	pre	68.2	0.137535	3
291935	4882021	2014-09-17 10:36:00	36.6197	181860	131767	breed	50.5167	0.0366197	3
291935	4882021	2015-10-02 11:40:00	0	87600	131767	breed	24.3333	0	2
291935	4882021	2015-10-03 12:00:00	0	175500	131767	breed	48.75	0	3
291937	4881584	2015-08-24 14:38:00	109.041	174120	143761	pre	48.3667	0.109041	3
291948	4884624	2014-08-02 11:45:00	428.632	179400	131710	pre	49.8333	0.428632	3
291950	4882019	2014-09-22 16:00:00	0	162600	131778	breed	45.1667	0	2
291950	4882019	2014-09-24 13:10:00	35.609	258600	131778	breed	71.8333	0.035609	3
291968	4878712	2015-11-13 09:30:00	0	183300	143773	breed	50.9167	0	3
291968	4878712	2015-11-15 12:25:00	0	84360	143773	breed	23.4333	0	1
291968	4878712	2015-11-16 11:51:00	0	99420	143773	breed	27.6167	0	2
291968	4878712	2015-11-17 15:28:00	241.919	89520	143773	breed	24.8667	0.241919	2
291975	4880614	2014-08-23 14:23:00	0	161520	131737	pre	44.8667	0	2
291980	4880814	2015-07-20 10:50:00	550.938	184200	143760	pre	51.1667	0.550938	3
291988	4878644	2015-11-20 12:02:00	418.14	172680	143773	breed	47.9667	0.41814	2
291998	4879259	2014-09-25 16:00:00	13.8924	72000	131777	breed	20	0.0138924	1
292002	4879250	2014-09-28 10:15:00	10	86100	131777	breed	23.9167	0.01	1
292004	4880326	2014-10-01 11:15:00	105.891	91800	131740	breed	25.5	0.105891	2
292006	4879255	2014-10-03 12:00:00	274.089	170700	131777	breed	47.4167	0.274089	2
292010	4879252	2014-09-26 12:00:00	23.6008	78300	131777	breed	21.75	0.0236008	1
292011	4879226	2014-08-04 13:05:00	29.2062	84120	131747	pre	23.3667	0.0292062	1
292012	4879250	2014-09-29 10:10:00	14.8661	84540	131777	breed	23.4833	0.0148661	1
292013	4879236	2014-07-28 14:01:00	10.198	74040	131721	pre	20.5667	0.010198	1
292014	4877349	2015-08-24 15:49:00	866.79	169260	143731	pre	47.0167	0.86679	2
292016	4879251	2014-10-01 11:50:00	16.6433	92700	131777	breed	25.75	0.0166433	2
292018	4879235	2014-08-09 14:41:00	0	248940	131721	pre	69.15	0	3
292018	4879235	2014-08-12 11:50:00	0	179400	131721	pre	49.8333	0	3
292018	4879235	2014-08-14 13:40:00	567.895	89700	131721	pre	24.9167	0.567895	2
292022	4879239	2014-09-30 09:39:00	13.4164	94260	131777	breed	26.1833	0.0134164	2
292029	4879266	2014-09-27 09:45:00	31.3847	84600	131777	breed	23.5	0.0313847	1
292030	4879260	2014-10-02 13:35:00	24.5153	80700	131777	breed	22.4167	0.0245153	1
292034	4880785	2014-09-04 11:29:00	1622.27	254940	131741	pre	70.8167	1.62227	3
292038	4880725	2014-08-06 11:05:00	288.846	182400	131740	pre	50.6667	0.288846	3
292041	4880343	2014-07-28 12:51:00	117.154	78600	131740	pre	21.8333	0.117154	1
292069	4882012	2014-10-16 12:46:00	231.089	165000	131773	breed	45.8333	0.231089	2
292071	4880408	2014-10-02 12:45:00	248.204	90000	131740	breed	25	0.248204	2
292073	4881941	2014-10-02 09:53:00	250.348	93060	131773	breed	25.85	0.250348	2
292085	4877703	2015-10-06 15:00:00	0	86400	143731	breed	24	0	2
292085	4877703	2015-10-07 15:00:00	390.217	159600	143731	breed	44.3333	0.390217	2
292099	4880438	2014-08-02 10:10:00	0	183000	131740	pre	50.8333	0	3
292099	4880438	2014-08-04 12:47:00	244.698	166380	131701	pre	46.2167	0.244698	2
292099	4880438	2014-08-04 13:00:00	293.411	165900	131740	pre	46.0833	0.293411	2
292105	4879229	2015-07-27 14:19:00	1064.74	163740	143711	pre	45.4833	1.06474	2
292107	4881788	2014-10-01 09:50:00	156.732	86580	131773	breed	24.05	0.156732	2
292113	4881793	2014-09-28 14:11:00	43.7379	91260	131773	breed	25.35	0.0437379	2
292121	4881836	2014-09-29 15:32:00	11.1803	69360	131773	breed	19.2667	0.0111803	1
292132	4881838	2014-09-30 10:48:00	55.9017	82920	131773	breed	23.0333	0.0559017	1
292149	4878444	2014-10-01 10:15:00	182.694	83700	131774	breed	23.25	0.182694	1
292153	4881864	2014-09-27 12:45:00	81.4923	87960	131773	breed	24.4333	0.0814923	2
292154	4882023	2014-11-13 11:12:00	0	86400	131773	breed	24	0	2
292160	4881877	2014-09-26 09:57:00	14.7648	96480	131773	breed	26.8	0.0147648	2
292175	4878003	2015-07-24 12:24:00	349.172	256740	143731	pre	71.3167	0.349172	3
292179	4879125	2014-10-09 11:05:00	2910.04	82860	131763	breed	23.0167	2.91004	1
292187	4882756	2014-08-16 14:40:00	10.0499	157200	131725	breed	43.6667	0.0100499	2
292188	4882746	2014-08-14 12:01:00	10.0499	182340	131725	breed	50.65	0.0100499	3
292188	4884040	2015-09-30 11:30:00	1257.16	79800	143764	breed	22.1667	1.25716	1
292198	4878620	2014-10-02 09:30:00	114.935	106380	131774	breed	29.55	0.114935	2
292198	4878637	2015-11-18 16:20:00	210.117	157320	143773	breed	43.7	0.210117	2
292201	4878634	2014-10-04 11:40:00	68.9638	87600	131774	breed	24.3333	0.0689638	2
292214	4881938	2014-09-25 12:00:00	81.4678	79020	131773	breed	21.95	0.0814678	1
292218	4880593	2014-09-21 16:10:00	0	71400	131740	breed	19.8333	0	1
292218	4880593	2014-09-22 12:00:00	376.47	174600	131740	breed	48.5	0.37647	3
292219	4878733	2014-10-03 15:03:00	100.623	74220	131774	breed	20.6167	0.100623	1
292230	4880319	2014-09-30 13:01:00	226.108	80040	131740	breed	22.2333	0.226108	1
292236	4884191	2015-09-20 18:05:00	0	74340	143764	breed	20.65	0	1
292236	4884191	2015-09-25 10:00:00	0	99600	143764	breed	27.6667	0	2
292236	4884191	2015-09-26 13:40:00	0	84000	143764	breed	23.3333	0	1
292236	4884191	2015-09-27 14:00:00	0	169200	143764	breed	47	0	2
292236	4884191	2015-09-29 13:00:00	158.446	81000	143764	breed	22.5	0.158446	1
292241	4878883	2014-09-27 12:00:00	493.082	75000	131774	breed	20.8333	0.493082	1
292244	4884216	2015-10-04 10:37:00	0	182280	143767	breed	50.6333	0	3
292244	4884216	2015-10-06 13:15:00	0	74220	143767	breed	20.6167	0	1
292244	4884216	2015-10-07 09:52:00	78.5175	100320	143767	breed	27.8667	0.0785175	2
292257	4877234	2015-10-11 09:14:00	1191.84	258960	143731	breed	71.9333	1.19184	3
292263	4884202	2014-08-16 14:22:00	0	156300	131710	pre	43.4167	0	2
292265	4884170	2014-09-05 11:49:00	0	253560	131759	breed	70.4333	0	3
292265	4884170	2014-09-08 10:15:00	0	106680	131759	breed	29.6333	0	2
292265	4884170	2014-09-09 15:53:00	0	76620	131759	breed	21.2833	0	1
292265	4884170	2014-09-13 15:30:00	534.914	76500	131759	breed	21.25	0.534914	1
292268	4878295	2015-07-29 13:50:00	171.047	164100	143707	pre	45.5833	0.171047	2
292286	4880465	2014-09-12 16:04:00	668.414	245460	131701	pre	68.1833	0.668414	3
292293	4881919	2014-09-24 18:00:00	81.2527	64800	131773	breed	18	0.0812527	1
292293	4884207	2015-11-24 12:27:00	0	82440	143767	breed	22.9	0	1
292294	4884371	2014-08-04 13:35:00	176.045	86220	131710	pre	23.95	0.176045	1
292297	4883671	2014-09-24 16:00:00	284.459	72000	131759	breed	20	0.284459	1
292298	4880485	2014-08-14 12:39:00	426.708	175260	131740	pre	48.6833	0.426708	3
292298	4880485	2014-08-14 12:39:00	426.708	175260	131701	pre	48.6833	0.426708	3
292298	4884195	2014-08-05 13:32:00	54.1202	255540	131710	pre	70.9833	0.0541202	3
292301	4884162	2015-10-08 13:44:00	714.675	168360	143767	breed	46.7667	0.714675	2
292306	4879415	2014-09-26 07:50:00	535.956	101400	131774	breed	28.1667	0.535956	2
292306	4879418	2014-09-19 13:06:00	0	258540	131774	breed	71.8167	0	3
292306	4879418	2014-09-25 14:30:00	3	62400	131774	breed	17.3333	0.003	1
292309	4881693	2014-09-15 10:00:00	554.193	101460	131741	breed	28.1833	0.554193	2
292313	4878000	2015-07-22 10:37:00	138.033	179220	143731	pre	49.7833	0.138033	3
292314	4880339	2014-09-26 08:56:00	79.3095	97440	131740	breed	27.0667	0.0793095	2
292323	4880085	2014-10-30 13:15:00	52.2015	74700	131728	breed	20.75	0.0522015	1
292325	4881718	2015-09-03 09:10:00	224.415	97620	143754	pre	27.1167	0.224415	2
292333	4881635	2015-09-12 10:38:00	101.98	174180	143754	pre	48.3833	0.10198	3
292339	4878146	2015-07-31 11:25:00	101.533	258360	143731	pre	71.7667	0.101533	3
292346	4877968	2014-11-26 10:29:00	132.412	86460	131721	breed	24.0167	0.132412	2
292350	4880409	2014-09-25 09:00:00	78.7147	86160	131740	breed	23.9333	0.0787147	1
292353	4878848	2015-11-22 12:00:00	18.0278	176100	143773	breed	48.9167	0.0180278	3
292367	4880398	2014-09-27 12:00:00	37.5899	79200	131740	breed	22	0.0375899	1
292368	4878858	2015-11-24 12:55:00	167.586	244920	143773	breed	68.0333	0.167586	3
292368	4883855	2014-09-18 14:02:00	728.062	78480	131759	breed	21.8	0.728062	1
292373	4880274	2014-09-29 10:45:00	149.913	94560	131740	breed	26.2667	0.149913	2
292375	4877838	2015-07-22 15:32:00	2370.63	171780	143717	pre	47.7167	2.37063	2
292393	4880781	2015-07-13 11:06:00	1164.74	175140	143757	pre	48.65	1.16474	3
292395	4877466	2015-10-09 11:20:00	269.941	165240	143731	breed	45.9	0.269941	2
292400	4880380	2014-09-28 11:00:00	109.385	85500	131740	breed	23.75	0.109385	1
292401	4880264	2014-09-24 12:30:00	153.708	73800	131740	breed	20.5	0.153708	1
292404	4880520	2014-08-18 13:39:00	0	90060	131740	pre	25.0167	0	2
292404	4880520	2014-08-19 14:40:00	0	167280	131740	pre	46.4667	0	2
292404	4880520	2014-08-27 13:17:00	404.442	81180	131745	pre	22.55	0.404442	1
292408	4877851	2014-11-27 10:30:00	300.947	89100	131721	breed	24.75	0.300947	2
292410	4883784	2014-09-17 12:38:00	82.4924	91440	131759	breed	25.4	0.0824924	2
292411	4880779	2014-07-29 10:59:00	1174.3	172260	131686	pre	47.85	1.1743	2
292412	4880767	2014-07-17 10:45:00	1200.86	91200	131758	pre	25.3333	1.20086	2
292417	4878211	2015-07-22 15:09:00	2206.02	173460	143725	pre	48.1833	2.20602	3
292417	4878211	2015-07-29 11:48:00	101.533	171420	143731	pre	47.6167	0.101533	2
292417	4878211	2015-07-29 11:48:00	0	171420	143733	pre	47.6167	0	2
292417	4878211	2015-07-31 11:25:00	0	258360	143732	pre	71.7667	0	3
292417	4878211	2015-07-31 11:25:00	1351.46	255000	143708	pre	70.8333	1.35146	3
292417	4878211	2015-07-31 11:25:00	1508	255720	143724	pre	71.0333	1.508	3
292417	4878211	2015-07-31 11:25:00	1508	255720	143733	pre	71.0333	1.508	3
292417	4878211	2015-07-31 11:25:00	2309.33	250920	143727	pre	69.7	2.30933	3
292417	4878211	2015-07-31 11:25:00	2309.33	251460	143707	pre	69.85	2.30933	3
292417	4878211	2015-08-03 11:11:00	0	177060	143731	pre	49.1833	0	3
292417	4878211	2015-08-03 11:11:00	0	177060	143732	pre	49.1833	0	3
292417	4878211	2015-08-05 12:22:00	991.287	178680	143732	pre	49.6333	0.991287	3
292417	4878211	2015-08-05 12:22:00	1508	168180	143727	pre	46.7167	1.508	2
292417	4878211	2015-08-05 12:22:00	1508	168180	143722	pre	46.7167	1.508	2
292417	4878211	2015-08-05 12:22:00	1508	168180	143729	pre	46.7167	1.508	2
292417	4878211	2015-08-28 16:00:00	2212.2	246180	143717	pre	68.3833	2.2122	3
292417	4878212	2015-07-13 11:31:00	1	171120	143731	pre	47.5333	0.001	2
292417	4878212	2015-07-13 11:31:00	1	171120	143732	pre	47.5333	0.001	2
292417	4878212	2015-07-13 11:31:00	1	171120	143711	pre	47.5333	0.001	2
292417	4878212	2015-07-13 11:31:00	1508	164640	143708	pre	45.7333	1.508	2
292417	4878212	2015-07-13 11:31:00	1508	164640	143726	pre	45.7333	1.508	2
292417	4878212	2015-07-13 11:31:00	1508	164640	143727	pre	45.7333	1.508	2
292438	4883738	2014-09-16 13:34:00	53.8516	83040	131759	breed	23.0667	0.0538516	1
292443	4878531	2014-11-09 11:30:00	35.7771	90000	131774	breed	25	0.0357771	2
292445	4877876	2015-08-31 13:52:00	505.273	176880	143732	pre	49.1333	0.505273	3
292447	4883667	2014-09-14 12:45:00	71.5681	175740	131759	breed	48.8167	0.0715681	3
292473	4882303	2014-07-29 13:00:00	46.4004	165000	131694	pre	45.8333	0.0464004	2
292479	4879588	2014-08-15 15:30:00	0	64920	131719	pre	18.0333	0	1
292482	4880082	2014-10-29 12:15:00	159.028	90000	131728	breed	25	0.159028	2
292486	4878865	2014-10-20 13:40:00	625.016	249900	131777	breed	69.4167	0.625016	3
292498	4879458	2014-11-18 12:00:00	0	89340	131721	breed	24.8167	0	2
292498	4879458	2014-11-19 12:49:00	0	79920	131721	breed	22.2	0	1
292498	4879458	2014-11-20 11:01:00	0	84540	131721	breed	23.4833	0	1
292498	4879458	2014-11-21 10:30:00	341.892	85800	131721	breed	23.8333	0.341892	1
292503	4882338	2014-08-13 11:40:00	0	85320	131714	pre	23.7	0	1
292503	4882338	2014-08-14 11:22:00	0	184500	131714	pre	51.25	0	3
292504	4878064	2015-08-26 14:50:00	1142.9	169320	143731	pre	47.0333	1.1429	2
292504	4878064	2015-08-26 16:44:00	170.816	170160	143717	pre	47.2667	0.170816	2
292505	4881658	2015-09-28 11:49:00	272.621	247500	143761	pre	68.75	0.272621	3
292510	4878947	2015-11-27 08:57:00	173.159	178740	143773	breed	49.65	0.173159	3
292510	4882331	2014-07-31 10:50:00	0	173520	131694	pre	48.2	0	3
292510	4882331	2014-08-02 11:20:00	0	173220	131714	pre	48.1167	0	3
292510	4882331	2014-08-04 11:27:00	2874.13	167340	131714	pre	46.4833	2.87413	2
292511	4877908	2015-07-27 11:43:00	317.246	173100	143731	pre	48.0833	0.317246	3
292514	4878765	2014-09-24 14:00:00	0	89400	131771	breed	24.8333	0	2
292514	4878765	2014-09-25 14:50:00	75	61200	131771	breed	17	0.075	1
292520	4881972	2014-09-23 13:20:00	66.4831	252480	131834	breed	70.1333	0.0664831	3
292521	4881979	2014-09-27 12:10:00	588.6	90600	131834	breed	25.1667	0.5886	2
292531	4882432	2015-09-19 11:50:00	0	182220	143763	breed	50.6167	0	3
292547	4882042	2014-09-23 09:00:00	282.214	118800	131773	breed	33	0.282214	2
292552	4879920	2015-10-13 14:50:00	433.429	150600	143768	breed	41.8333	0.433429	2
292568	4881655	2014-09-28 15:42:00	523.683	88680	131709	breed	24.6333	0.523683	2
292568	4881926	2014-09-26 11:28:00	70.8378	88920	131834	breed	24.7	0.0708378	2
292602	4877641	2015-07-20 15:03:00	460.871	156840	143731	pre	43.5667	0.460871	2
292602	4881396	2014-09-28 14:20:00	280.558	79500	131834	breed	22.0833	0.280558	1
292607	4878394	2014-10-30 11:30:00	257.857	168300	131774	breed	46.75	0.257857	2
292609	4880468	2014-09-19 13:30:00	368.09	82320	131686	breed	22.8667	0.36809	1
292621	4879139	2014-11-22 10:20:00	87.4586	90120	131721	breed	25.0333	0.0874586	2
292630	4878580	2014-09-28 09:50:00	439.331	86100	131774	breed	23.9167	0.439331	1
292642	4880193	2014-08-25 11:45:00	404.442	178320	131745	pre	49.5333	0.404442	3
292643	4877663	2014-11-28 11:15:00	500.209	83700	131721	breed	23.25	0.500209	1
292656	4881540	2014-09-24 17:00:00	119.436	67860	131702	breed	18.85	0.119436	1
292656	4881588	2014-09-24 17:11:00	78.7464	67200	131709	breed	18.6667	0.0787464	1
292674	4878289	2014-07-25 13:55:00	4789.33	245580	131715	pre	68.2167	4.78933	3
292685	4881664	2014-09-29 12:25:00	60.8276	78420	131834	breed	21.7833	0.0608276	1
292689	4879084	2014-11-23 11:22:00	224.891	85200	131721	breed	23.6667	0.224891	1
292691	4882663	2014-08-26 14:30:00	0	254700	131714	breed	70.75	0	3
292694	4879241	2015-09-27 12:43:00	0	84660	143766	breed	23.5167	0	1
292694	4881588	2014-10-01 10:26:00	35.7351	88440	131834	breed	24.5667	0.0357351	2
292705	4878644	2014-10-20 09:30:00	409.982	192600	131774	breed	53.5	0.409982	3
292705	4881622	2014-10-02 11:00:00	399.112	80580	131834	breed	22.3833	0.399112	1
292707	4881648	2014-09-25 11:51:00	276.856	82440	131709	breed	22.9	0.276856	1
292707	4881648	2014-09-25 11:51:00	276.957	81540	131702	breed	22.65	0.276957	1
292709	4878860	2014-11-24 11:02:00	963.033	170820	131721	breed	47.45	0.963033	2
292710	4878822	2014-09-23 10:30:00	204.12	99000	131771	breed	27.5	0.20412	2
292715	4877168	2014-11-29 10:30:00	466.284	88260	131721	breed	24.5167	0.466284	2
292721	4881929	2014-09-08 15:15:00	0	81120	131744	breed	22.5333	0	1
292721	4881929	2014-09-09 13:47:00	0	172920	131744	breed	48.0333	0	3
292727	4882042	2015-09-26 12:05:00	0	75300	143765	breed	20.9167	0	1
292729	4881706	2014-09-30 10:12:00	123.081	87240	131834	breed	24.2333	0.123081	2
292741	4883538	2014-10-17 12:58:00	257.263	82020	131760	breed	22.7833	0.257263	1
292766	4878647	2015-10-18 12:50:00	202.408	160800	143766	breed	44.6667	0.202408	2
292787	4881209	2015-07-24 14:41:00	1189	243240	143747	pre	67.5667	1.189	3
292799	4878640	2015-10-08 11:45:00	9940.09	171300	143766	breed	47.5833	9.94009	2
292817	4877304	2015-08-07 14:00:00	212.207	246900	143732	pre	68.5833	0.212207	3
292828	4877185	2015-08-17 12:13:00	306.178	162120	143732	pre	45.0333	0.306178	2
292844	4877566	2015-09-02 15:00:00	182.989	168600	143732	pre	46.8333	0.182989	2
292845	4877459	2015-08-26 16:21:00	662.53	163860	143732	pre	45.5167	0.66253	2
292861	4878683	2015-10-06 10:10:00	75.452	178500	143766	breed	49.5833	0.075452	3
292876	4877236	2015-07-28 11:23:00	1603.76	85080	143732	pre	23.6333	1.60376	1
292880	4881839	2014-09-28 16:08:00	159.505	74220	131702	breed	20.6167	0.159505	1
292882	4882394	2014-09-19 14:10:00	0	249480	131775	breed	69.3	0	3
292882	4882394	2014-09-22 11:28:00	4	88320	131775	breed	24.5333	0.004	2
292882	4882398	2014-09-23 12:00:00	80.8084	170460	131775	breed	47.35	0.0808084	2
292886	4878810	2015-10-20 09:30:00	209.619	256200	143766	breed	71.1667	0.209619	3
292897	4879516	2015-10-05 16:57:00	334.175	146460	143768	breed	40.6833	0.334175	2
292914	4879561	2015-10-01 11:17:00	0	93300	143768	breed	25.9167	0	2
292914	4879561	2015-10-02 13:12:00	0	83880	143768	breed	23.3	0	1
292914	4879561	2015-10-03 12:30:00	48.1041	188820	143768	breed	52.45	0.0481041	3
292917	4882468	2014-09-15 14:00:00	0	254220	131762	breed	70.6167	0	3
292917	4882468	2014-09-18 12:37:00	0	79680	131762	breed	22.1333	0	1
292917	4882468	2014-09-19 10:45:00	0	85800	131762	breed	23.8333	0	1
292917	4882468	2014-09-20 10:35:00	89.8888	101520	131762	breed	28.2	0.0898888	2
292921	4882042	2014-08-23 13:35:00	0	256980	131709	breed	71.3833	0	3
292921	4882042	2014-08-26 12:58:00	0	174720	131709	breed	48.5333	0	3
292921	4882042	2014-09-01 12:15:00	0	167940	131709	breed	46.65	0	2
292921	4882042	2014-09-17 14:02:00	369.412	251880	131709	breed	69.9667	0.369412	3
292931	4876510	2015-11-02 13:51:00	90.0278	85140	143770	breed	23.65	0.0900278	1
292935	4882459	2014-09-25 11:21:00	199.812	89640	131775	breed	24.9	0.199812	2
292945	4883662	2014-11-25 12:30:00	289.862	87600	131760	breed	24.3333	0.289862	2
292956	4881344	2014-11-05 13:30:00	259.788	159300	131688	breed	44.25	0.259788	2
292962	4882197	2015-10-06 12:40:00	541.872	174480	143765	breed	48.4667	0.541872	3
292966	4882150	2014-09-22 12:15:00	502.777	81600	131762	breed	22.6667	0.502777	1
292970	4881498	2014-09-21 14:10:00	7.81025	83100	131688	breed	23.0833	0.00781025	1
292971	4881430	2014-10-17 10:15:00	316.158	89100	131688	breed	24.75	0.316158	2
292971	4881970	2014-09-29 12:45:00	96.3379	79980	131702	breed	22.2167	0.0963379	1
292972	4881534	2014-09-17 13:50:00	110.887	76200	131688	breed	21.1667	0.110887	1
292973	4881895	2014-09-22 12:15:00	11.1803	84600	131709	breed	23.5	0.0111803	1
292973	4881954	2014-09-21 14:20:00	59	78900	131709	breed	21.9167	0.059	1
292973	4882171	2014-10-15 09:50:00	396.89	78600	131772	breed	21.8333	0.39689	1
292974	4881697	2014-09-14 13:34:00	38.1182	89820	131688	breed	24.95	0.0381182	2
292974	4881796	2014-09-01 12:30:00	0	167220	131688	breed	46.45	0	2
292974	4881796	2014-09-10 14:12:00	0	172560	131688	breed	47.9333	0	2
292974	4881796	2014-09-12 14:08:00	144.014	80520	131688	breed	22.3667	0.144014	1
292974	4882085	2014-10-10 12:45:00	104.005	79200	131772	breed	22	0.104005	1
292975	4881504	2014-09-22 13:15:00	23.1948	81900	131688	breed	22.75	0.0231948	1
292975	4881659	2014-09-22 12:15:00	81.2219	84600	131702	breed	23.5	0.0812219	1
292975	4881884	2014-09-23 11:45:00	435.175	105960	131709	breed	29.4333	0.435175	2
292975	4882189	2014-10-11 10:45:00	104.623	172500	131772	breed	47.9167	0.104623	2
292976	4881915	2014-10-03 09:23:00	124.197	97620	131834	breed	27.1167	0.124197	2
292976	4881940	2014-09-13 12:30:00	243.008	90240	131688	breed	25.0667	0.243008	2
292977	4881659	2014-09-15 14:31:00	283.028	75420	131688	breed	20.95	0.283028	1
292977	4881943	2014-10-30 07:45:00	28.0713	90900	131702	breed	25.25	0.0280713	2
292977	4883703	2014-09-08 10:28:00	0	106320	131760	breed	29.5333	0	2
292977	4883703	2014-09-09 16:00:00	0	74040	131760	breed	20.5667	0	1
292977	4883703	2014-09-10 12:34:00	0	97440	131760	breed	27.0667	0	2
292977	4883703	2014-09-11 15:38:00	62.9365	169380	131760	breed	47.05	0.0629365	2
292979	4881749	2014-09-01 12:30:00	0	167040	131702	breed	46.4	0	2
292979	4881749	2014-09-16 11:09:00	0	255960	131702	breed	71.1	0	3
292979	4881749	2014-09-19 10:15:00	83.1505	179100	131702	breed	49.75	0.0831505	3
292980	4881551	2014-09-20 10:15:00	53.9351	100500	131688	breed	27.9167	0.0539351	2
292981	4881578	2014-09-23 11:45:00	327.214	105300	131702	breed	29.25	0.327214	2
292981	4881588	2014-09-23 12:00:00	366.786	104520	131744	breed	29.0333	0.366786	2
292981	4881942	2014-09-16 11:28:00	408.099	94920	131688	breed	26.3667	0.408099	2
292982	4881680	2014-09-26 10:45:00	404.412	90900	131709	breed	25.25	0.404412	2
292983	4881613	2014-09-27 10:40:00	248.365	102480	131702	breed	28.4667	0.248365	2
292983	4881671	2014-09-26 10:30:00	58	87000	131702	breed	24.1667	0.058	2
292984	4881666	2014-09-21 12:00:00	11.4018	87300	131702	breed	24.25	0.0114018	2
292984	4881678	2014-09-20 12:00:00	276.219	94800	131709	breed	26.3333	0.276219	2
292984	4882196	2014-10-14 10:50:00	27.313	82800	131772	breed	23	0.027313	1
292986	4881644	2014-09-18 11:00:00	0	84000	131688	breed	23.3333	0	1
292986	4881644	2014-09-19 10:20:00	93.1933	86100	131688	breed	23.9167	0.0931933	1
293001	4882500	2014-09-21 14:47:00	351.746	77280	131762	breed	21.4667	0.351746	1
293010	4880082	2014-10-05 14:30:00	831.844	73800	131711	breed	20.5	0.831844	1
293011	4877390	2015-08-10 10:35:00	1039.16	182220	143732	pre	50.6167	1.03916	3
293016	4882654	2014-09-29 10:20:00	26.4764	83700	131775	breed	23.25	0.0264764	1
293037	4883684	2014-09-13 14:41:00	144.17	76800	131760	breed	21.3333	0.14417	1
293039	4881762	2014-11-25 14:15:00	400.784	164100	131742	breed	45.5833	0.400784	2
293040	4882629	2014-09-26 12:15:00	9.48683	74700	131775	breed	20.75	0.00948683	1
293042	4882649	2014-09-30 09:35:00	11.4018	91200	131775	breed	25.3333	0.0114018	2
293043	4882638	2014-09-27 09:00:00	82.7587	94500	131775	breed	26.25	0.0827587	2
293043	4882640	2014-10-03 10:45:00	423.71	96300	131775	breed	26.75	0.42371	2
293043	4882641	2014-10-02 13:50:00	1	75300	131775	breed	20.9167	0.001	1
293045	4876969	2015-08-19 09:15:00	362.195	193980	143732	pre	53.8833	0.362195	3
293045	4882381	2014-09-27 12:00:00	305.693	86400	131764	breed	24	0.305693	2
293045	4882660	2014-10-01 10:55:00	19.105	96900	131775	breed	26.9167	0.019105	2
293056	4881820	2014-10-04 12:30:00	89.5545	92700	131834	breed	25.75	0.0895545	2
293064	4881819	2015-08-31 13:10:00	410.03	244200	143761	pre	67.8333	0.41003	3
293064	4882244	2014-10-13 10:40:00	93.2952	87000	131772	breed	24.1667	0.0932952	2
293087	4882638	2014-09-23 10:55:00	577.125	170460	131762	breed	47.35	0.577125	2
293099	4883215	2014-09-25 10:16:00	431.904	92640	131762	breed	25.7333	0.431904	2
293102	4879636	2014-07-23 11:45:00	2110.95	85620	131758	pre	23.7833	2.11095	1
293102	4879636	2014-07-23 11:46:00	2073.75	85560	131712	pre	23.7667	2.07375	1
293103	4882695	2014-09-28 12:15:00	96.1769	79500	131775	breed	22.0833	0.0961769	1
293116	4881885	2015-10-16 14:30:00	481.087	70200	143765	breed	19.5	0.481087	1
293122	4883709	2014-12-02 11:01:00	68.884	83940	131760	breed	23.3167	0.068884	1
293125	4881412	2014-09-17 14:08:00	227.528	78120	131744	breed	21.7	0.227528	1
293126	4883572	2014-09-18 17:45:00	0	81900	131776	breed	22.75	0	1
293127	4882322	2014-09-26 12:00:00	101.02	86400	131764	breed	24	0.10102	2
293129	4883573	2014-09-14 12:01:00	103.092	86940	131760	breed	24.15	0.103092	2
293133	4882142	2015-10-10 12:45:00	245.524	163560	143765	breed	45.4333	0.245524	2
293152	4882644	2014-10-30 10:15:00	93.984	81900	131764	breed	22.75	0.093984	1
293155	4882223	2014-10-09 11:10:00	227.607	92100	131772	breed	25.5833	0.227607	2
293159	4882651	2014-10-28 12:00:00	9.89949	166500	131764	breed	46.25	0.00989949	2
293175	4883665	2014-12-03 10:20:00	224.804	89700	131760	breed	24.9167	0.224804	2
293177	4880180	2014-10-23 11:00:00	314.084	188460	131728	breed	52.35	0.314084	3
293185	4882732	2014-10-31 09:00:00	104.848	180300	131764	breed	50.0833	0.104848	3
293190	4880058	2014-08-15 13:00:00	288.174	74220	131728	pre	20.6167	0.288174	1
293204	4879817	2014-07-31 09:18:00	216.086	173580	131758	pre	48.2167	0.216086	3
293207	4883538	2014-11-26 12:50:00	148.354	85800	131760	breed	23.8333	0.148354	1
293227	4883541	2014-09-15 12:10:00	159.452	89220	131760	breed	24.7833	0.159452	2
293230	4882068	2014-09-25 10:57:00	274.089	90180	131764	breed	25.05	0.274089	2
293231	4883486	2014-11-29 12:01:00	187.115	88800	131760	breed	24.6667	0.187115	2
293242	4877542	2015-08-14 12:27:00	546.667	258360	143732	pre	71.7667	0.546667	3
293242	4882345	2014-10-08 10:50:00	149.843	87600	131772	breed	24.3333	0.149843	2
293252	4882378	2014-10-07 15:45:00	34.4819	68700	131772	breed	19.0833	0.0344819	1
293254	4883667	2014-09-21 12:20:00	95.1315	90300	131760	breed	25.0833	0.0951315	2
293263	4879610	2015-12-18 12:00:00	1572.87	255300	143726	breed	70.9167	1.57287	3
293265	4876940	2015-07-24 12:09:00	1430.37	251460	143724	pre	69.85	1.43037	3
293265	4883670	2014-11-30 12:41:00	153.17	80400	131760	breed	22.3333	0.15317	1
293266	4879610	2014-07-29 10:10:00	0	169680	131712	pre	47.1333	0	2
293266	4879610	2014-07-29 10:11:00	0	171960	131719	pre	47.7667	0	2
293266	4879610	2014-07-29 10:12:00	0	173160	131724	pre	48.1	0	3
293266	4879610	2014-07-29 10:14:00	0	169440	131711	pre	47.0667	0	2
293266	4879610	2014-07-31 09:18:00	0	90720	131728	pre	25.2	0	2
293266	4879610	2014-07-31 09:18:00	0	90720	131711	pre	25.2	0	2
293266	4879610	2014-07-31 09:18:00	0	90720	131712	pre	25.2	0	2
293266	4879610	2014-07-31 09:46:00	494.001	171960	131703	pre	47.7667	0.494001	2
293266	4879610	2014-07-31 09:57:00	0	88380	131719	pre	24.55	0	2
293266	4879610	2014-07-31 10:18:00	494.001	87120	131720	pre	24.2	0.494001	2
293266	4879610	2014-07-31 10:18:00	494.001	169920	131724	pre	47.2	0.494001	2
293266	4879610	2014-08-04 10:46:00	0	180840	131719	pre	50.2333	0	3
293266	4879610	2014-08-04 10:46:00	0	180840	131739	pre	50.2333	0	3
293266	4879610	2014-08-06 13:00:00	0	181260	131719	pre	50.35	0	3
293266	4879610	2014-08-06 13:00:00	0	181260	131720	pre	50.35	0	3
293266	4879610	2014-08-06 13:00:00	0	181260	131728	pre	50.35	0	3
293266	4879610	2014-08-06 13:00:00	0	181260	131753	pre	50.35	0	3
293266	4879610	2014-08-06 13:00:00	0	181260	131739	pre	50.35	0	3
293266	4879610	2014-08-12 10:26:00	486.609	184620	131720	pre	51.2833	0.486609	3
293266	4879610	2014-08-12 11:45:00	0	179880	131727	pre	49.9667	0	3
293266	4879610	2014-08-14 13:43:00	454.401	83820	131728	pre	23.2833	0.454401	1
293266	4879610	2014-08-14 13:43:00	0	86220	131727	pre	23.95	0	1
293266	4879610	2014-08-14 13:43:00	0	86220	131711	pre	23.95	0	1
293266	4879610	2014-08-15 13:40:00	787.307	71700	131727	pre	19.9167	0.787307	1
293266	4879610	2014-08-15 13:40:00	0	71460	131711	pre	19.85	0	1
293266	4879610	2014-08-15 13:40:00	0	91440	131703	pre	25.4	0	2
293266	4879610	2014-08-26 16:10:00	0	72240	131703	pre	20.0667	0	1
293266	4880980	2014-07-23 13:19:00	783.69	79980	131744	pre	22.2167	0.78369	1
293270	4883475	2014-10-15 09:20:00	532.738	185880	131760	breed	51.6333	0.532738	3
293274	4879610	2014-07-28 12:07:00	8	79620	131739	pre	22.1167	0.008	1
293281	4876389	2015-08-21 14:30:00	1095.77	245880	143719	pre	68.3	1.09577	3
293286	4879633	2014-10-27 09:50:00	920.878	181500	131728	breed	50.4167	0.920878	3
293288	4879670	2014-10-26 10:38:00	37.054	83520	131728	breed	23.2	0.037054	1
293293	4881528	2015-07-13 10:23:00	39.9625	177720	143761	pre	49.3667	0.0399625	3
293300	4881525	2015-07-13 10:16:00	4199.19	188520	143719	pre	52.3667	4.19919	3
293310	4878995	2014-11-23 10:44:00	560.711	84960	131724	breed	23.6	0.560711	1
293314	4881494	2015-07-13 14:24:00	0	163260	143737	pre	45.35	0	2
293314	4881494	2015-07-20 10:16:00	2071.3	185280	143742	pre	51.4667	2.0713	3
293314	4881494	2015-07-20 10:16:00	1739.18	186240	143748	pre	51.7333	1.73918	3
293314	4881494	2015-07-20 10:16:00	0	182640	143761	pre	50.7333	0	3
293314	4881494	2015-07-20 10:16:00	0	182640	143737	pre	50.7333	0	3
293314	4881494	2015-07-20 10:16:00	0	182640	143739	pre	50.7333	0	3
293314	4881494	2015-07-20 10:16:00	0	182640	143743	pre	50.7333	0	3
293314	4881494	2015-07-20 10:16:00	0	182640	143747	pre	50.7333	0	3
293314	4881494	2015-07-22 13:00:00	599.128	178860	143747	pre	49.6833	0.599128	3
293314	4881494	2015-07-22 13:00:00	0	160200	143743	pre	44.5	0	2
293314	4881494	2015-07-22 13:00:00	54.231	177120	143761	pre	49.2	0.054231	3
293314	4881494	2015-07-22 13:00:00	129.541	177960	143737	pre	49.4333	0.129541	3
293314	4881494	2015-07-27 09:30:00	0	170400	143761	pre	47.3333	0	2
293314	4881494	2015-07-29 08:50:00	0	186240	143743	pre	51.7333	0	3
293314	4881494	2015-07-29 08:50:00	119.218	183600	143761	pre	51	0.119218	3
293314	4881494	2015-07-31 12:34:00	228.055	247620	143743	pre	68.7833	0.228055	3
293314	4881494	2015-07-31 14:42:00	1712.7	242040	143748	pre	67.2333	1.7127	3
293314	4881494	2015-07-31 14:42:00	228.055	239940	143747	pre	66.65	0.228055	3
293314	4881494	2015-08-05 10:20:00	525.324	169800	143761	pre	47.1667	0.525324	2
293314	4881494	2015-08-05 10:20:00	0	169200	143743	pre	47	0	2
293314	4881494	2015-08-05 10:20:00	0	177960	143751	pre	49.4333	0	3
293314	4881494	2015-08-05 10:20:00	0	177960	143737	pre	49.4333	0	3
293314	4881494	2015-08-07 11:46:00	1739.18	252960	143751	pre	70.2667	1.73918	3
293314	4881494	2015-08-10 12:38:00	2247.29	166140	143737	pre	46.15	2.24729	2
293314	4881494	2015-08-12 08:50:00	1739.18	175200	143761	pre	48.6667	1.73918	3
293315	4881467	2014-08-15 11:46:00	0	96360	131741	pre	26.7667	0	2
293315	4881467	2014-08-15 11:47:00	0	96300	131702	pre	26.75	0	2
293315	4881467	2014-08-15 11:48:00	0	96300	131742	pre	26.75	0	2
293315	4881467	2014-08-15 11:49:00	0	96240	131688	pre	26.7333	0	2
293315	4881467	2014-08-15 11:50:00	0	96240	131709	pre	26.7333	0	2
293315	4881467	2014-08-15 11:52:00	0	95940	131718	pre	26.65	0	2
293317	4881503	2014-12-04 13:10:00	24.0416	171000	131742	breed	47.5	0.0240416	2
293319	4881548	2015-07-24 14:12:00	54.231	242280	143761	pre	67.3	0.054231	3
293319	4881722	2015-08-03 09:21:00	3320.22	199620	143747	pre	55.45	3.32022	3
293319	4881722	2015-08-03 09:21:00	228.055	176340	143751	pre	48.9833	0.228055	3
293319	4881722	2015-08-03 09:21:00	228.055	176340	143761	pre	48.9833	0.228055	3
293319	4881722	2015-08-03 09:21:00	228.055	176340	143743	pre	48.9833	0.228055	3
293324	4881503	2014-09-25 11:30:00	7	88200	131744	breed	24.5	0.007	2
293325	4881493	2015-07-13 10:25:00	11.0454	177600	143753	pre	49.3333	0.0110454	3
293328	4879060	2014-09-22 16:24:00	662.245	65160	131771	breed	18.1	0.662245	1
293328	4881489	2014-10-28 11:00:00	35.6931	252000	131744	breed	70	0.0356931	3
293330	4879672	2014-07-15 14:41:00	1862.01	249840	131754	pre	69.4	1.86201	3
293330	4879672	2014-07-17 09:30:00	1862.01	95700	131836	pre	26.5833	1.86201	2
293330	4879672	2014-07-17 10:30:00	1862.01	92100	131686	pre	25.5833	1.86201	2
293330	4879770	2014-10-14 13:30:00	69.2315	72000	131753	breed	20	0.0692315	1
293331	4881612	2015-07-31 11:50:00	1751.07	250260	143737	pre	69.5167	1.75107	3
293331	4881612	2015-07-31 11:50:00	110.653	250260	143761	pre	69.5167	0.110653	3
293331	4881612	2015-07-31 11:50:00	110.653	250260	143751	pre	69.5167	0.110653	3
293332	4881495	2014-10-26 12:00:00	7.2111	169200	131744	breed	47	0.0072111	2
293332	4882856	2014-10-07 15:15:00	24.1661	243900	131775	breed	67.75	0.0241661	3
293335	4881492	2014-09-24 17:02:00	15.5563	66480	131744	breed	18.4667	0.0155563	1
293337	4881488	2014-10-25 14:46:00	0	72840	131742	breed	20.2333	0	1
293337	4881488	2014-10-26 11:00:00	3.16228	85500	131742	breed	23.75	0.00316228	1
293338	4881489	2014-10-26 10:15:00	232.002	175500	131718	breed	48.75	0.232002	3
293338	4881491	2014-10-27 10:45:00	3.16228	87300	131742	breed	24.25	0.00316228	2
293338	4881492	2014-09-18 11:50:00	0	84600	131744	breed	23.5	0	1
293338	4881492	2014-09-19 11:20:00	0	88800	131744	breed	24.6667	0	2
293338	4881492	2014-09-20 12:00:00	0	86400	131744	breed	24	0	2
293338	4881492	2014-09-21 12:00:00	369.682	172800	131744	breed	48	0.369682	3
293339	4881490	2014-09-27 12:00:00	788.458	96120	131709	breed	26.7	0.788458	2
293340	4879923	2014-10-16 09:30:00	259.326	88800	131753	breed	24.6667	0.259326	2
293341	4881496	2014-07-29 13:03:00	0	164820	131688	pre	45.7833	0	2
293341	4881496	2014-07-29 13:03:00	0	164820	131709	pre	45.7833	0	2
293341	4881496	2014-07-29 13:03:00	0	164820	131744	pre	45.7833	0	2
293341	4881496	2014-07-29 13:03:00	0	164820	131704	pre	45.7833	0	2
293341	4881496	2014-07-29 13:03:00	0	164820	131741	pre	45.7833	0	2
293341	4881496	2014-07-29 13:03:00	0	247500	131746	pre	68.75	0	3
293341	4881496	2014-07-31 10:50:00	0	82680	131688	pre	22.9667	0	1
293341	4881496	2014-07-31 10:50:00	0	82680	131709	pre	22.9667	0	1
293341	4881496	2014-07-31 10:50:00	0	82680	131744	pre	22.9667	0	1
293341	4881496	2014-07-31 10:50:00	0	82680	131704	pre	22.9667	0	1
293341	4881496	2014-07-31 10:50:00	0	82680	131686	pre	22.9667	0	1
293341	4881496	2014-07-31 10:50:00	0	82680	131702	pre	22.9667	0	1
293341	4881496	2014-07-31 10:50:00	0	82680	131742	pre	22.9667	0	1
293341	4881496	2014-08-04 10:46:00	0	180840	131688	pre	50.2333	0	3
293341	4881496	2014-08-04 11:11:00	0	179340	131709	pre	49.8167	0	3
293341	4881496	2014-08-04 11:11:00	0	179340	131746	pre	49.8167	0	3
293341	4881496	2014-08-04 11:11:00	0	179340	131702	pre	49.8167	0	3
293341	4881496	2014-08-04 11:11:00	0	179340	131742	pre	49.8167	0	3
293341	4881496	2014-08-04 14:15:00	0	168300	131718	pre	46.75	0	2
293341	4881496	2014-08-04 14:15:00	0	168300	131712	pre	46.75	0	2
293341	4881496	2014-08-04 14:15:00	0	168300	131741	pre	46.75	0	2
293341	4881496	2014-08-06 13:00:00	1887.49	181260	131712	pre	50.35	1.88749	3
293341	4881496	2014-08-06 13:00:00	0	171060	131688	pre	47.5167	0	2
293341	4881496	2014-08-09 13:43:00	0	247380	131709	pre	68.7167	0	3
293341	4881496	2014-08-09 13:43:00	0	247380	131704	pre	68.7167	0	3
293341	4881496	2014-08-09 13:43:00	0	247380	131742	pre	68.7167	0	3
293341	4881496	2014-08-09 13:43:00	0	247500	131741	pre	68.75	0	3
293341	4881496	2014-08-12 10:26:00	3353.24	184200	131704	pre	51.1667	3.35324	3
293341	4881496	2014-08-12 10:26:00	1887.49	184620	131711	pre	51.2833	1.88749	3
293341	4881496	2014-08-12 10:26:00	0	176160	131688	pre	48.9333	0	3
293341	4881496	2014-08-12 10:26:00	0	176160	131709	pre	48.9333	0	3
293341	4881496	2014-08-12 10:26:00	0	176160	131718	pre	48.9333	0	3
293341	4881496	2014-08-12 10:26:00	0	176160	131722	pre	48.9333	0	3
293341	4881496	2014-08-12 10:26:00	0	176160	131742	pre	48.9333	0	3
293341	4881496	2014-08-12 10:28:00	0	176040	131741	pre	48.9	0	3
293341	4881496	2014-08-14 11:22:00	38.9487	87780	131722	pre	24.3833	0.0389487	2
293341	4881496	2014-08-14 11:22:00	38.9487	87840	131741	pre	24.4	0.0389487	2
293341	4881496	2014-08-14 11:22:00	38.9487	87960	131742	pre	24.4333	0.0389487	2
293341	4881496	2014-08-14 11:22:00	38.9487	88020	131688	pre	24.45	0.0389487	2
293341	4881496	2014-08-14 11:22:00	38.9487	88080	131709	pre	24.4667	0.0389487	2
293341	4881496	2014-08-14 11:22:00	38.9487	88200	131718	pre	24.5	0.0389487	2
293341	4881496	2014-08-20 14:15:00	3969.55	84480	131741	pre	23.4667	3.96955	1
293341	4881496	2014-08-20 14:15:00	3969.55	84780	131718	pre	23.55	3.96955	1
293341	4881496	2014-08-20 14:15:00	1887.49	165480	131836	pre	45.9667	1.88749	2
293341	4881496	2014-08-27 15:11:00	471.429	154260	131741	pre	42.85	0.471429	2
293341	4881496	2014-08-27 15:22:00	477.624	153480	131746	pre	42.6333	0.477624	2
293343	4879106	2014-09-21 16:45:00	48.3839	85140	131771	breed	23.65	0.0483839	1
293343	4879838	2014-10-15 09:30:00	85.0529	86400	131753	breed	24	0.0850529	2
293343	4881845	2014-09-20 10:45:00	50.3587	93900	131764	breed	26.0833	0.0503587	2
293344	4879938	2014-10-20 11:50:00	119.269	250800	131753	breed	69.6667	0.119269	3
293344	4880457	2014-08-26 11:10:00	773.078	258480	131726	pre	71.8	0.773078	3
293344	4881493	2014-07-28 11:45:00	1174.86	83640	131686	pre	23.2333	1.17486	1
293344	4881493	2014-07-28 11:45:00	1681.84	250380	131758	pre	69.55	1.68184	3
293344	4881493	2014-07-28 11:45:00	4.24264	91080	131704	pre	25.3	0.00424264	2
293344	4881493	2014-07-28 11:45:00	4.24264	91080	131744	pre	25.3	0.00424264	2
293344	4881493	2014-07-28 11:45:00	4.24264	91080	131709	pre	25.3	0.00424264	2
293344	4881493	2014-07-28 11:45:00	4.24264	91080	131746	pre	25.3	0.00424264	2
293344	4881493	2014-07-28 11:45:00	4.24264	91080	131688	pre	25.3	0.00424264	2
293344	4881493	2014-07-28 11:45:00	4.24264	91080	131741	pre	25.3	0.00424264	2
293344	4881493	2014-07-28 11:45:00	4.24264	91080	131708	pre	25.3	0.00424264	2
293344	4881493	2014-07-28 11:45:00	4.24264	255900	131702	pre	71.0833	0.00424264	3
293345	4882860	2014-09-26 12:00:00	210.202	75600	131762	breed	21	0.210202	1
293346	4883540	2014-12-01 11:01:00	280.601	86400	131760	breed	24	0.280601	2
293347	4876775	2015-07-27 12:21:00	112.681	164160	143703	pre	45.6	0.112681	2
293347	4883436	2014-09-16 12:57:00	6.7082	86880	131760	breed	24.1333	0.0067082	2
293348	4881588	2015-07-24 14:09:00	1790.15	245160	143751	pre	68.1	1.79015	3
293348	4882006	2015-11-09 13:45:00	310.002	82920	143765	breed	23.0333	0.310002	1
293348	4883461	2014-09-18 15:30:00	146.342	72000	131760	breed	20	0.146342	1
293349	4879272	2014-10-30 14:30:00	327.567	243420	131716	breed	67.6167	0.327567	3
293349	4881895	2014-09-21 12:50:00	230.489	82800	131764	breed	23	0.230489	1
293350	4881821	2014-09-17 13:29:00	0	164460	131764	breed	45.6833	0	2
293350	4881821	2014-09-19 11:10:00	25	84900	131764	breed	23.5833	0.025	1
293350	4883442	2014-09-17 13:05:00	19.105	95100	131760	breed	26.4167	0.019105	2
293352	4882031	2015-10-12 10:11:00	86.6083	172140	143765	breed	47.8167	0.0866083	2
293352	4883442	2014-10-12 12:15:00	88.3912	248700	131760	breed	69.0833	0.0883912	3
293353	4882033	2014-09-23 11:55:00	182.989	101700	131764	breed	28.25	0.182989	2
293353	4882044	2014-10-08 10:50:00	5157.52	84240	131764	breed	23.4	5.15752	1
293354	4883518	2014-11-27 12:40:00	24.0416	88200	131760	breed	24.5	0.0240416	2
293355	4882030	2014-11-05 10:30:00	1.41421	170100	131772	breed	47.25	0.00141421	2
293356	4878849	2014-09-26 13:30:00	163.355	81000	131716	breed	22.5	0.163355	1
293357	4883642	2014-09-20 12:45:00	105.991	84900	131760	breed	23.5833	0.105991	1
293358	4879963	2014-09-01 15:58:00	38.6005	165720	131753	breed	46.0333	0.0386005	2
293358	4883607	2014-09-19 11:30:00	35.0143	90900	131760	breed	25.25	0.0350143	2
293359	4881528	2015-07-13 10:21:00	56.4004	177840	143750	pre	49.4	0.0564004	3
293361	4883541	2014-11-28 13:10:00	141.156	82260	131760	breed	22.85	0.141156	1
293381	4879347	2014-11-28 09:45:00	333.793	96900	131724	breed	26.9167	0.333793	2
293392	4881465	2014-10-24 10:20:00	59.0931	172500	131718	breed	47.9167	0.0590931	2
293402	4882908	2014-10-27 10:05:00	39.4588	250500	131762	breed	69.5833	0.0394588	3
293403	4882101	2015-10-14 10:00:00	359.201	189000	143765	breed	52.5	0.359201	3
293404	4880590	2014-09-30 11:06:00	366.356	94440	131711	breed	26.2333	0.366356	2
293404	4882070	2014-10-05 13:11:00	343.465	182040	131772	breed	50.5667	0.343465	3
293406	4876679	2015-07-29 09:57:00	159.402	169680	143705	pre	47.1333	0.159402	2
293406	4876679	2015-07-29 09:57:00	215.935	170400	143703	pre	47.3333	0.215935	2
293406	4876679	2015-07-29 09:57:00	757.518	169680	143712	pre	47.1333	0.757518	2
293406	4876679	2015-07-29 09:57:00	851.945	169680	143706	pre	47.1333	0.851945	2
293406	4876679	2015-07-29 09:57:00	1060.3	171480	143715	pre	47.6333	1.0603	2
293406	4876679	2015-07-29 09:57:00	2902.65	185580	143722	pre	51.55	2.90265	3
293406	4876679	2015-07-29 14:45:00	93.3488	153720	143726	pre	42.7	0.0933488	2
293406	4876679	2015-07-29 14:45:00	165.148	153720	143729	pre	42.7	0.165148	2
293406	4876679	2015-08-03 09:32:00	0	175080	143705	pre	48.6333	0	3
293406	4876679	2015-08-03 09:32:00	0	175080	143712	pre	48.6333	0	3
293406	4876679	2015-08-03 09:32:00	0	175080	143714	pre	48.6333	0	3
293406	4876679	2015-08-03 09:32:00	0	175080	143720	pre	48.6333	0	3
293406	4876679	2015-08-05 10:10:00	0	83700	143712	pre	23.25	0	1
293406	4876679	2015-08-05 10:10:00	0	172920	143720	pre	48.0333	0	3
293406	4876679	2015-08-05 10:10:00	0	186180	143714	pre	51.7167	0	3
293406	4876679	2015-08-05 10:10:00	1615.63	176100	143723	pre	48.9167	1.61563	3
293406	4876679	2015-08-05 10:10:00	1494.62	185280	143715	pre	51.4667	1.49462	3
293406	4876679	2015-08-06 09:25:00	461.053	88440	143712	pre	24.5667	0.461053	2
293406	4876679	2015-08-07 10:12:00	0	255660	143720	pre	71.0167	0	3
293406	4876679	2015-08-10 09:13:00	0	172020	143720	pre	47.7833	0	2
293406	4876679	2015-08-10 09:13:00	852.599	180780	143712	pre	50.2167	0.852599	3
293406	4876679	2015-08-10 09:13:00	1494.62	171000	143715	pre	47.5	1.49462	2
293406	4876679	2015-08-12 09:00:00	0	173880	143720	pre	48.3	0	3
293407	4876680	2015-07-13 11:50:00	1823.2	167820	143705	pre	46.6167	1.8232	2
293407	4876680	2015-07-13 11:50:00	1823.2	167820	143724	pre	46.6167	1.8232	2
293423	4881564	2015-07-24 14:26:00	1858.83	244140	143737	pre	67.8167	1.85883	3
293430	4879710	2014-08-26 12:31:00	421.612	253440	131728	pre	70.4	0.421612	3
293438	4882932	2014-10-19 10:30:00	6.08276	169200	131762	breed	47	0.00608276	2
293446	4880036	2014-12-23 12:00:00	455.386	85500	131721	breed	23.75	0.455386	1
293450	4881101	2014-08-12 11:32:00	1053.37	180660	131754	pre	50.1833	1.05337	3
293453	4878349	2015-07-13 10:24:00	380.706	194100	143730	pre	53.9167	0.380706	3
293459	4880031	2014-12-13 10:12:00	24.0832	172980	131712	breed	48.05	0.0240832	3
293460	4882097	2014-09-22 11:50:00	124.68	86700	131764	breed	24.0833	0.12468	2
293467	4877421	2015-08-28 13:00:00	111.517	245940	143703	pre	68.3167	0.111517	3
293468	4877431	2015-08-28 13:00:00	902.293	250800	143705	pre	69.6667	0.902293	3
293469	4876683	2015-07-24 10:38:00	1293.18	253440	143712	pre	70.4	1.29318	3
293472	4880059	2014-07-29 10:09:00	0	169740	131715	pre	47.15	0	2
293472	4880059	2014-07-29 10:09:00	0	173340	131753	pre	48.15	0	3
293472	4880059	2014-07-29 10:12:00	494.001	171240	131703	pre	47.5667	0.494001	2
293472	4880059	2014-07-29 10:13:00	494.001	169500	131728	pre	47.0833	0.494001	2
293472	4880059	2014-07-29 10:19:00	0	172740	131729	pre	47.9833	0	2
293472	4880059	2014-07-29 10:21:00	0	172620	131754	pre	47.95	0	2
293472	4880059	2014-07-31 09:18:00	2962.02	176940	131715	pre	49.15	2.96202	3
293472	4880059	2014-07-31 10:18:00	494.001	87120	131726	pre	24.2	0.494001	2
293472	4880059	2014-07-31 10:18:00	494.001	87120	131729	pre	24.2	0.494001	2
293472	4880059	2014-07-31 10:18:00	494.001	87120	131753	pre	24.2	0.494001	2
293472	4880059	2014-07-31 10:18:00	494.001	87120	131836	pre	24.2	0.494001	2
293472	4880059	2014-07-31 10:18:00	0	170220	131754	pre	47.2833	0	2
293472	4880059	2014-08-02 09:29:00	494.001	177420	131727	pre	49.2833	0.494001	3
293472	4880059	2014-08-04 10:46:00	494.001	180840	131728	pre	50.2333	0.494001	3
293472	4880059	2014-08-04 10:46:00	494.001	180840	131753	pre	50.2333	0.494001	3
293472	4880059	2014-08-04 10:55:00	494.001	180300	131720	pre	50.0833	0.494001	3
293472	4880059	2014-08-04 10:55:00	494.001	180300	131729	pre	50.0833	0.494001	3
293473	4880052	2014-07-10 12:07:00	5021.04	91860	131754	pre	25.5167	5.02104	2
293475	4880013	2014-12-15 10:15:00	6.08276	89820	131712	breed	24.95	0.00608276	2
293477	4880060	2014-07-28 12:07:00	497.012	79260	131727	pre	22.0167	0.497012	1
293477	4880060	2014-07-28 12:07:00	497.012	79500	131724	pre	22.0833	0.497012	1
293477	4880060	2014-07-28 12:07:00	497.012	79620	131711	pre	22.1167	0.497012	1
293477	4880060	2014-07-28 12:07:00	5.09902	79320	131753	pre	22.0333	0.00509902	1
293477	4880060	2014-07-28 12:07:00	5.09902	79560	131728	pre	22.1	0.00509902	1
293477	4880060	2014-07-28 12:07:00	5.09902	80400	131751	pre	22.3333	0.00509902	1
293477	4880060	2014-07-28 12:07:00	5.09902	252660	131836	pre	70.1833	0.00509902	3
293477	4880060	2014-07-28 12:35:00	497.012	250980	131720	pre	69.7167	0.497012	3
293477	4880060	2014-07-28 12:35:00	5.09902	78240	131729	pre	21.7333	0.00509902	1
293477	4880060	2014-07-28 12:35:00	5.09902	78360	131754	pre	21.7667	0.00509902	1
293477	4880060	2014-07-28 12:40:00	497.012	77400	131712	pre	21.5	0.497012	1
293477	4880060	2014-07-28 12:40:00	497.012	77460	131719	pre	21.5167	0.497012	1
293477	4880060	2014-07-28 12:40:00	5.09902	77520	131703	pre	21.5333	0.00509902	1
293477	4880087	2014-10-25 15:21:00	457.832	69420	131728	breed	19.2833	0.457832	1
293478	4880048	2014-08-09 15:26:00	1053.37	245160	131754	pre	68.1	1.05337	3
293478	4880048	2014-08-09 15:26:00	0	241260	131726	pre	67.0167	0	3
293478	4880048	2014-08-09 15:26:00	880.028	240840	131748	pre	66.9	0.880028	3
293478	4880048	2014-08-12 10:27:00	0	184560	131726	pre	51.2667	0	3
293478	4880048	2014-08-13 10:57:00	0	96360	131751	pre	26.7667	0	2
293478	4880048	2014-08-14 13:43:00	47.4342	83820	131751	pre	23.2833	0.0474342	1
293478	4880048	2014-08-14 13:43:00	0	157980	131753	pre	43.8833	0	2
293478	4880048	2014-08-14 13:43:00	0	158160	131720	pre	43.9333	0	2
293478	4880048	2014-08-21 11:30:00	486.609	94200	131703	pre	26.1667	0.486609	2
293478	4880048	2014-08-21 11:31:00	343.023	93840	131728	pre	26.0667	0.343023	2
293480	4877648	2015-08-28 13:52:00	1059.82	259200	143732	pre	72	1.05982	3
293481	4879529	2014-11-24 10:20:00	395.182	86100	131724	breed	23.9167	0.395182	1
293485	4878974	2014-11-02 10:07:00	641.515	184980	131716	breed	51.3833	0.641515	3
293490	4879049	2014-08-26 11:29:00	0	90060	131716	breed	25.0167	0	2
293490	4879049	2014-08-27 12:30:00	0	165180	131716	breed	45.8833	0	2
293490	4879049	2014-09-07 14:00:00	0	167700	131716	breed	46.5833	0	2
293490	4879049	2014-09-18 15:45:00	0	238500	131716	breed	66.25	0	3
293490	4879049	2014-09-21 10:00:00	68.884	93600	131716	breed	26	0.068884	2
293493	4876876	2015-12-10 12:00:00	42.5206	93600	143771	breed	26	0.0425206	2
293493	4882089	2015-10-08 13:08:00	363.88	171420	143765	breed	47.6167	0.36388	2
293495	4877198	2015-07-20 09:16:00	276.669	172620	143724	pre	47.95	0.276669	2
293495	4878898	2014-09-29 15:10:00	138.813	68400	131716	breed	19	0.138813	1
293501	4878981	2014-09-22 12:00:00	120.54	86400	131716	breed	24	0.12054	2
293502	4882992	2014-10-17 11:20:00	87.7268	169800	131762	breed	47.1667	0.0877268	2
293503	4879023	2015-01-06 10:17:00	439.915	174720	131724	breed	48.5333	0.439915	3
293506	4879862	2014-10-20 11:10:00	157.258	88500	131720	breed	24.5833	0.157258	2
293508	4879035	2014-11-27 09:40:00	336.858	86700	131724	breed	24.0833	0.336858	2
293509	4877198	2015-10-16 11:50:00	77.8781	170700	143770	breed	47.4167	0.0778781	2
293510	4879525	2014-11-22 11:00:00	566.48	85440	131724	breed	23.7333	0.56648	1
293514	4876891	2015-10-20 11:20:00	311.827	250800	143723	breed	69.6667	0.311827	3
293517	4876869	2015-10-19 11:50:00	133.544	161700	143771	breed	44.9167	0.133544	2
293518	4877262	2015-10-05 09:21:00	0	93240	143770	breed	25.9	0	2
293518	4877262	2015-10-13 14:00:00	181.532	88200	143770	breed	24.5	0.181532	2
293518	4878870	2014-09-27 12:00:00	36.1248	86460	131716	breed	24.0167	0.0361248	2
293530	4879098	2014-09-23 12:00:00	124.824	97200	131716	breed	27	0.124824	2
293532	4882071	2014-09-24 16:10:00	302.015	67620	131764	breed	18.7833	0.302015	1
293533	4879103	2014-11-26 09:55:00	72.45	85500	131724	breed	23.75	0.07245	1
293540	4881291	2014-08-12 11:30:00	1244.55	84420	131751	pre	23.45	1.24455	1
293542	4878897	2014-09-28 13:01:00	47.0106	94140	131716	breed	26.15	0.0470106	2
293545	4876979	2015-10-17 12:00:00	113.508	172200	143771	breed	47.8333	0.113508	2
293545	4879854	2014-10-24 11:00:00	62.9682	90000	131720	breed	25	0.0629682	2
293548	4877196	2015-10-15 14:10:00	217.021	165000	143771	breed	45.8333	0.217021	2
293549	4876751	2015-10-04 10:05:00	691.552	257100	143715	breed	71.4167	0.691552	3
293549	4882060	2015-07-27 13:34:00	2127.72	159060	143748	pre	44.1833	2.12772	2
293556	4879792	2014-10-25 12:00:00	74.0068	164880	131720	breed	45.8	0.0740068	2
293561	4877481	2015-08-31 09:19:00	46.1736	191460	143703	pre	53.1833	0.0461736	3
293562	4877267	2015-07-20 09:11:00	279.041	172920	143703	pre	48.0333	0.279041	3
293563	4876767	2015-07-24 11:31:00	978.675	248220	143706	pre	68.95	0.978675	3
293565	4879883	2014-10-22 11:30:00	35.2278	171000	131720	breed	47.5	0.0352278	2
293567	4879720	2014-11-17 13:50:00	15.8114	168000	131720	breed	46.6667	0.0158114	2
293568	4880400	2014-10-13 10:30:00	702.952	255600	131756	breed	71	0.702952	3
293570	4879777	2014-08-15 13:00:00	0	73800	131724	pre	20.5	0	1
293573	4878027	2015-08-24 11:41:00	396.268	169740	143721	pre	47.15	0.396268	2
293575	4880266	2014-10-01 13:20:00	389.478	94020	131711	breed	26.1167	0.389478	2
293577	4876941	2015-07-27 12:09:00	312.866	164880	143705	pre	45.8	0.312866	2
293580	4879711	2014-11-19 12:30:00	421.304	171720	131720	breed	47.7	0.421304	2
293585	4877215	2015-10-18 11:15:00	198.726	171300	143770	breed	47.5833	0.198726	2
293586	4877103	2015-07-20 09:11:00	149.372	172920	143706	pre	48.0333	0.149372	3
293589	4879208	2014-09-24 15:00:00	58.1808	89880	131716	breed	24.9667	0.0581808	2
293593	4879731	2014-10-21 11:45:00	154.557	85500	131720	breed	23.75	0.154557	1
293601	4877209	2015-10-11 18:20:00	16643.9	144600	143771	breed	40.1667	16.6439	2
293601	4877509	2015-08-12 11:26:00	570.398	163440	143703	pre	45.4	0.570398	2
293601	4877509	2015-08-12 11:26:00	1026.5	162600	143712	pre	45.1667	1.0265	2
293601	4879526	2014-08-21 11:00:00	157.035	82500	131727	pre	22.9167	0.157035	1
293603	4877503	2015-11-01 14:05:00	492.448	168900	143703	breed	46.9167	0.492448	2
293607	4877485	2015-08-19 11:20:00	27.2029	167400	143703	pre	46.5	0.0272029	2
293607	4877485	2015-09-02 14:10:00	304.105	156000	143705	pre	43.3333	0.304105	2
293607	4877485	2015-09-02 14:30:00	240.104	154800	143703	pre	43	0.240104	2
293607	4877546	2015-08-10 11:01:00	37.4833	174300	143703	pre	48.4167	0.0374833	3
293610	4876410	2015-10-20 11:40:00	204.022	248400	143722	breed	69	0.204022	3
293610	4877059	2015-07-20 09:16:00	112.178	172620	143719	pre	47.95	0.112178	2
293613	4879261	2014-09-25 15:58:00	485.585	77520	131716	breed	21.5333	0.485585	1
293614	4876621	2015-07-31 09:17:00	1368.42	259140	143703	pre	71.9833	1.36842	3
293614	4877264	2015-10-05 10:20:00	0	89700	143771	breed	24.9167	0	2
293614	4877264	2015-10-10 11:00:00	56.5155	112800	143771	breed	31.3333	0.0565155	2
293614	4877566	2015-10-07 11:50:00	0	84000	143705	breed	23.3333	0	1
293614	4877566	2015-10-08 11:10:00	0	107400	143705	breed	29.8333	0	2
293614	4877566	2015-10-09 17:00:00	0	248160	143705	breed	68.9333	0	3
293614	4877566	2015-10-12 13:56:00	0	162120	143705	breed	45.0333	0	2
293616	4876521	2015-07-22 09:56:00	301.597	173640	143714	pre	48.2333	0.301597	3
293616	4878375	2015-08-24 16:09:00	350.766	153660	143729	pre	42.6833	0.350766	2
293618	4877488	2015-08-26 09:35:00	165.197	185100	143703	pre	51.4167	0.165197	3
293618	4877488	2015-08-26 09:35:00	160.465	185100	143705	pre	51.4167	0.160465	3
293622	4876571	2015-10-02 09:20:00	194.24	175500	143715	breed	48.75	0.19424	3
293624	4879696	2014-11-16 11:24:00	61.8466	95160	131720	breed	26.4333	0.0618466	2
293625	4877636	2015-09-02 14:20:00	319.725	168780	143731	pre	46.8833	0.319725	2
293632	4878643	2015-07-22 12:30:00	356.275	181740	143730	pre	50.4833	0.356275	3
293638	4878189	2015-08-31 10:30:00	0	257640	143727	breed	71.5667	0	3
293641	4877948	2015-08-28 13:52:00	314.841	257940	143731	pre	71.65	0.314841	3
293642	4878645	2015-07-29 11:01:00	1299.61	174240	143732	pre	48.4	1.29961	3
293651	4877576	2015-09-28 13:47:00	0	162180	143703	breed	45.05	0	2
293651	4877576	2015-10-05 12:10:00	0	255600	143703	breed	71	0	3
293651	4877576	2015-10-19 10:15:00	0	172800	143703	breed	48	0	3
293657	4876567	2015-10-13 14:07:00	44.1475	93180	143722	breed	25.8833	0.0441475	2
293658	4876787	2015-10-26 10:00:00	37.3631	187500	143771	breed	52.0833	0.0373631	3
293664	4876587	2015-10-01 09:57:00	44.9444	84180	143715	breed	23.3833	0.0449444	1
293667	4876610	2015-10-14 16:00:00	203.531	160200	143722	breed	44.5	0.203531	2
293668	4876751	2015-10-28 14:05:00	172.038	245100	143771	breed	68.0833	0.172038	3
293668	4877619	2015-09-08 12:30:00	0	92520	143731	breed	25.7	0	2
293668	4877619	2015-09-21 11:00:00	0	175200	143731	breed	48.6667	0	3
293669	4877003	2015-11-10 11:15:00	147.353	170100	143705	breed	47.25	0.147353	2
293676	4884404	2015-07-27 13:49:00	2932.43	154860	143719	pre	43.0167	2.93243	2
293677	4877052	2015-08-07 09:59:00	461.053	256440	143712	pre	71.2333	0.461053	3
293680	4879828	2014-10-28 09:45:00	120.167	90900	131748	breed	25.25	0.120167	2
293684	4879652	2014-09-07 13:47:00	235.733	252240	131724	pre	70.0667	0.235733	3
293688	4878754	2015-08-24 14:15:00	200.062	162660	143730	pre	45.1833	0.200062	2
293691	4877207	2015-10-14 14:30:00	182.222	163200	143770	breed	45.3333	0.182222	2
293692	4879749	2014-08-20 13:10:00	240.853	78600	131727	pre	21.8333	0.240853	1
293692	4879749	2014-08-20 13:10:00	624.059	75480	131724	pre	20.9667	0.624059	1
293695	4877144	2015-11-15 14:45:00	61.4003	170400	143705	breed	47.3333	0.0614003	2
293708	4877120	2015-10-15 15:00:00	65.9697	248460	143723	breed	69.0167	0.0659697	3
293710	4879526	2014-08-19 17:59:00	223.725	69060	131724	pre	19.1833	0.223725	1
293714	4879324	2014-11-29 12:40:00	197.952	82920	131724	breed	23.0333	0.197952	1
293718	4879993	2014-09-14 16:03:00	0	68280	131748	breed	18.9667	0	1
293718	4879993	2014-09-15 11:01:00	0	98820	131748	breed	27.45	0	2
293718	4879993	2014-09-16 14:28:00	0	74760	131748	breed	20.7667	0	1
293718	4879993	2014-09-17 11:14:00	1.41421	94560	131748	breed	26.2667	0.00141421	2
293719	4879994	2014-09-18 13:30:00	42.1545	75600	131748	breed	21	0.0421545	1
293719	4879994	2014-09-21 12:00:00	0	86400	131748	breed	24	0	2
293720	4877037	2015-07-22 09:13:00	465.225	183360	143724	pre	50.9333	0.465225	3
293720	4877037	2015-07-22 09:13:00	505.356	182460	143719	pre	50.6833	0.505356	3
293720	4877037	2015-07-22 09:13:00	262.155	177900	143703	pre	49.4167	0.262155	3
293720	4877037	2015-07-22 09:13:00	312.328	181080	143706	pre	50.3	0.312328	3
293721	4879583	2014-11-21 10:16:00	218.826	89040	131724	breed	24.7333	0.218826	2
293728	4877868	2015-08-24 14:00:00	395.88	160200	143708	pre	44.5	0.39588	2
293728	4879995	2014-09-26 14:20:00	182.923	78000	131719	breed	21.6667	0.182923	1
293728	4880004	2014-11-07 12:00:00	32.0156	258300	131719	breed	71.75	0.0320156	3
293734	4877846	2015-08-28 11:36:00	0	255240	143708	breed	70.9	0	3
293734	4877846	2015-08-31 10:30:00	0	258360	143708	breed	71.7667	0	3
293734	4877846	2015-09-22 10:56:00	0	89040	143708	breed	24.7333	0	2
293734	4877846	2015-09-23 11:40:00	428.292	83400	143708	breed	23.1667	0.428292	1
293738	4877061	2015-08-21 10:30:00	359.45	259140	143720	pre	71.9833	0.35945	3
293739	4879277	2015-09-08 13:01:00	517.015	96900	143710	breed	26.9167	0.517015	2
293740	4878275	2015-07-13 10:30:00	196.42	168300	143733	pre	46.75	0.19642	2
293745	4877017	2015-08-19 12:50:00	403.268	164400	143706	pre	45.6667	0.403268	2
293749	4877155	2015-11-08 13:55:00	171.767	163200	143705	breed	45.3333	0.171767	2
293750	4877964	2015-09-28 12:35:00	39.4588	161460	143727	breed	44.85	0.0394588	2
293753	4876853	2015-10-14 16:00:00	270.766	82800	143723	breed	23	0.270766	1
293753	4877996	2015-08-19 09:50:00	227.554	181500	143727	pre	50.4167	0.227554	3
293755	4878498	2015-08-24 10:15:00	1019.25	170400	143705	pre	47.3333	1.01925	2
293756	4878003	2015-09-30 09:26:00	1.41421	186900	143727	breed	51.9167	0.00141421	3
293756	4878309	2015-07-24 14:59:00	196.37	258120	143730	pre	71.7	0.19637	3
293757	4878004	2015-10-02 13:21:00	0	88740	143727	breed	24.65	0	2
293757	4878004	2015-10-08 13:00:00	0	100440	143727	breed	27.9	0	2
293757	4878004	2015-10-09 16:54:00	0	241560	143727	breed	67.1	0	3
293757	4878004	2015-10-31 09:10:00	0	104040	143727	breed	28.9	0	2
293757	4878004	2015-11-01 14:04:00	284.565	88560	143727	breed	24.6	0.284565	2
293758	4877043	2015-11-16 11:15:00	399.752	189000	143719	breed	52.5	0.399752	3
293758	4878027	2015-07-13 10:30:00	0	169200	143704	breed	47	0	2
293758	4878027	2015-07-15 09:30:00	0	84240	143704	breed	23.4	0	1
293758	4878027	2015-07-20 13:55:00	0	165600	143704	breed	46	0	2
293758	4879978	2014-09-19 10:30:00	42.1545	178200	131748	breed	49.5	0.0421545	3
293759	4877119	2015-10-20 10:50:00	182.888	250800	143770	breed	69.6667	0.182888	3
293764	4878226	2015-11-20 09:30:00	414.841	177300	143708	breed	49.25	0.414841	3
293765	4879155	2014-07-24 10:40:00	681.517	100320	131756	pre	27.8667	0.681517	2
293766	4878072	2015-07-22 11:45:00	215.205	164280	143733	pre	45.6333	0.215205	2
293767	4878205	2015-12-10 10:20:00	102	102000	143710	breed	28.3333	0.102	2
293767	4880427	2014-10-03 16:40:00	16.2788	64200	131711	breed	17.8333	0.0162788	1
293768	4878212	2015-09-02 13:25:00	389.637	169200	143733	pre	47	0.389637	2
293769	4880396	2014-09-25 16:19:00	403.091	79260	131719	breed	22.0167	0.403091	1
293770	4878110	2015-08-31 11:11:00	102.02	180840	143733	pre	50.2333	0.10202	3
293770	4880411	2014-10-04 10:30:00	828.155	100800	131711	breed	28	0.828155	2
293772	4877136	2015-10-18 12:01:00	355.793	170340	143723	breed	47.3167	0.355793	2
293775	4877549	2015-09-07 15:15:00	144.845	159300	143705	pre	44.25	0.144845	2
293775	4878139	2015-10-13 13:45:00	0	252900	143733	breed	70.25	0	3
293775	4878139	2015-10-19 12:30:00	0	257400	143733	breed	71.5	0	3
293778	4880025	2014-08-20 13:50:00	300.88	76500	131748	pre	21.25	0.30088	1
293778	4880163	2014-08-27 12:26:00	0	167640	131748	breed	46.5667	0	2
293778	4880163	2014-09-07 13:39:00	0	90360	131748	breed	25.1	0	2
293778	4880163	2014-09-08 14:45:00	0	84300	131748	breed	23.4167	0	1
293778	4880163	2014-09-09 14:10:00	0	183060	131748	breed	50.85	0	3
293778	4880163	2014-09-11 17:01:00	0	169140	131748	breed	46.9833	0	2
293778	4880163	2014-09-13 16:00:00	180.278	86580	131748	breed	24.05	0.180278	2
293780	4881532	2014-10-19 09:00:00	418.274	174600	131718	breed	48.5	0.418274	3
293784	4878181	2015-09-28 12:21:00	44.1022	163020	143733	pre	45.2833	0.0441022	2
293787	4878221	2015-08-21 12:15:00	927.528	256500	143727	pre	71.25	0.927528	3
293787	4878643	2015-08-31 10:35:00	149.466	183000	143730	pre	50.8333	0.149466	3
293788	4878270	2015-09-15 12:13:00	560.045	168420	143734	pre	46.7833	0.560045	2
293789	4876703	2015-07-20 09:15:00	251.104	175260	143714	pre	48.6833	0.251104	3
293789	4878119	2015-08-19 09:30:00	163.083	182700	143723	pre	50.75	0.163083	3
293790	4877531	2015-08-17 14:06:00	188.693	162840	143703	pre	45.2333	0.188693	2
293795	4877103	2015-09-28 12:20:00	1113.61	164400	143726	pre	45.6667	1.11361	2
293797	4880320	2014-09-29 09:20:00	49.2443	90780	131719	breed	25.2167	0.0492443	2
293798	4880164	2014-08-27 12:26:00	0	167640	131719	breed	46.5667	0	2
293798	4880164	2014-09-23 11:30:00	0	96060	131719	breed	26.6833	0	2
293798	4880164	2014-09-24 14:11:00	233.805	94080	131719	breed	26.1333	0.233805	2
293798	4880164	2014-09-27 12:00:00	78.5175	72900	131719	breed	20.25	0.0785175	1
293803	4880509	2014-08-21 10:50:00	0	106800	131729	breed	29.6667	0	2
293812	4878358	2015-09-28 14:20:00	187.003	156240	143728	pre	43.4	0.187003	2
293815	4880302	2014-10-01 13:00:00	17.1172	93600	131719	breed	26	0.0171172	2
293817	4880285	2014-10-02 15:00:00	115.248	91140	131719	breed	25.3167	0.115248	2
293826	4877166	2015-08-19 12:06:00	347.932	167040	143712	pre	46.4	0.347932	2
293827	4876651	2015-10-07 09:00:00	360.827	177000	143722	breed	49.1667	0.360827	3
293828	4878475	2015-10-12 12:30:00	0	165960	143721	breed	46.1	0	2
293828	4878475	2015-10-14 10:36:00	0	177840	143721	breed	49.4	0	3
293828	4878475	2015-10-30 17:30:00	0	248400	143721	breed	69	0	3
293828	4878475	2015-11-02 14:30:00	0	159180	143721	breed	44.2167	0	2
293835	4878329	2015-09-15 11:02:00	212.906	173580	143724	pre	48.2167	0.212906	3
293839	4879509	2014-11-04 13:30:00	87.8237	159300	131716	breed	44.25	0.0878237	2
293840	4878654	2015-08-27 10:00:00	0	87300	143730	pre	24.25	0	2
293845	4877097	2015-10-30 16:00:00	176.207	160800	143719	breed	44.6667	0.176207	2
293845	4880331	2014-09-30 10:33:00	41.7253	95220	131719	breed	26.45	0.0417253	2
293846	4877508	2015-09-07 15:10:00	443.812	175560	143718	pre	48.7667	0.443812	3
293847	4876380	2015-11-23 11:15:00	20.025	188640	143714	breed	52.4	0.020025	3
293848	4878606	2015-09-08 13:30:00	0	89700	143730	breed	24.9167	0	2
293850	4877839	2015-08-19 11:40:00	512.079	166200	143705	pre	46.1667	0.512079	2
293851	4878638	2015-08-26 11:26:00	19.4165	81240	143730	pre	22.5667	0.0194165	1
293854	4876601	2015-08-17 09:20:00	92.3472	187800	143714	pre	52.1667	0.0923472	3
293855	4880110	2014-09-28 09:15:00	217.862	86700	131719	breed	24.0833	0.217862	2
293865	4876632	2015-08-21 10:30:00	562.069	258600	143706	pre	71.8333	0.562069	3
293866	4876568	2015-11-12 09:55:00	198.91	91380	143714	breed	25.3833	0.19891	2
293871	4878163	2015-08-31 13:31:00	581.588	175740	143731	pre	48.8167	0.581588	3
293872	4879498	2014-10-07 13:15:00	323.867	252300	131770	breed	70.0833	0.323867	3
293876	4879517	2014-11-25 10:15:00	537.629	85200	131724	breed	23.6667	0.537629	1
293879	4878249	2015-09-24 10:50:00	21.9545	251400	143708	breed	69.8333	0.0219545	3
293879	4878713	2015-08-17 11:55:00	634.168	188700	143707	pre	52.4167	0.634168	3
293894	4878209	2015-11-11 10:20:00	86.3134	171180	143733	breed	47.55	0.0863134	2
293898	4878238	2015-09-27 09:40:00	8.544	92400	143708	breed	25.6667	0.008544	2
293901	4876659	2015-10-05 10:30:00	74.4312	167400	143722	breed	46.5	0.0744312	2
293901	4878243	2015-10-04 09:00:00	256.285	174540	143769	breed	48.4833	0.256285	3
293901	4878246	2015-09-28 11:20:00	39.0512	167400	143708	breed	46.5	0.0390512	2
293902	4878217	2014-09-30 09:45:00	55.0818	94620	131731	breed	26.2833	0.0550818	2
293903	4876941	2015-09-02 10:45:00	245.839	168300	143720	pre	46.75	0.245839	2
293905	4878190	2015-11-23 09:45:00	0	101820	143726	breed	28.2833	0	2
293908	4880468	2014-10-02 15:27:00	146.84	90780	131711	breed	25.2167	0.14684	2
293910	4878236	2014-09-28 15:23:00	38.833	86820	131731	breed	24.1167	0.038833	2
293912	4878200	2015-11-17 11:20:00	63.6003	190200	143721	breed	52.8333	0.0636003	3
293913	4878253	2014-08-26 10:58:00	0	256500	131731	breed	71.25	0	3
293913	4878253	2014-09-26 09:26:00	17.2627	190620	131731	breed	52.95	0.0172627	3
293915	4877122	2015-11-03 13:00:00	108.812	85500	143703	breed	23.75	0.108812	1
293915	4877328	2015-08-24 10:11:00	337.356	170640	143703	pre	47.4	0.337356	2
293915	4879177	2014-10-10 11:20:00	319.845	83400	131770	breed	23.1667	0.319845	1
293915	4879699	2014-09-10 11:51:00	134.618	172860	131724	pre	48.0167	0.134618	3
293916	4880344	2014-10-03 16:19:00	71.0282	65460	131719	breed	18.1833	0.0710282	1
293919	4876780	2015-10-10 09:45:00	156.525	179520	143712	breed	49.8667	0.156525	3
293920	4877484	2015-08-28 14:00:00	725.017	247200	143729	pre	68.6667	0.725017	3
293920	4878217	2015-12-12 14:35:00	68.4105	75300	143726	breed	20.9167	0.0684105	1
293922	4878187	2014-10-14 10:15:00	68.6222	175800	131731	breed	48.8333	0.0686222	3
293923	4877277	2015-08-24 10:48:00	512.001	167400	143719	pre	46.5	0.512001	2
293925	4878209	2015-07-20 14:13:00	1508	176160	143725	pre	48.9333	1.508	3
293925	4878209	2015-07-20 14:13:00	0	244860	143726	pre	68.0167	0	3
293925	4878209	2015-07-20 14:19:00	523.646	166260	143730	pre	46.1833	0.523646	2
293925	4878209	2015-07-20 14:19:00	209.881	163560	143733	pre	45.4333	0.209881	2
293925	4878209	2015-07-20 14:19:00	0	244500	143729	pre	67.9167	0	3
293925	4878209	2015-07-27 10:00:00	1659.23	186600	143707	pre	51.8333	1.65923	3
293925	4878209	2015-07-27 10:00:00	1508	179280	143733	pre	49.8	1.508	3
293925	4878209	2015-07-27 10:00:00	1615.63	172620	143722	pre	47.95	1.61563	2
293925	4878209	2015-07-27 10:00:00	1615.63	189900	143726	pre	52.75	1.61563	3
293925	4878209	2015-07-27 10:00:00	1615.63	189900	143729	pre	52.75	1.61563	3
293925	4878209	2015-07-27 10:00:00	0	185640	143724	pre	51.5667	0	3
293925	4878209	2015-07-27 10:00:00	1071.94	174600	143708	pre	48.5	1.07194	3
293925	4878209	2015-07-27 10:00:00	1071.94	174600	143727	pre	48.5	1.07194	3
293925	4878209	2015-07-27 10:00:00	1071.94	175200	143710	pre	48.6667	1.07194	3
293925	4878209	2015-07-27 10:00:00	969.035	187680	143723	pre	52.1333	0.969035	3
293925	4878209	2015-07-27 10:00:00	969.035	187680	143701	pre	52.1333	0.969035	3
293925	4878209	2015-07-27 14:41:00	519.793	159600	143730	pre	44.3333	0.519793	2
293925	4878209	2015-07-27 14:41:00	0	168780	143721	pre	46.8833	0	2
293925	4878209	2015-07-29 13:34:00	1508	165060	143724	pre	45.85	1.508	2
293925	4878209	2015-08-03 10:27:00	1508	179700	143722	pre	49.9167	1.508	3
293925	4878209	2015-08-03 10:27:00	1508	179700	143729	pre	49.9167	1.508	3
293925	4878209	2015-08-03 10:27:00	1615.63	171780	143723	pre	47.7167	1.61563	2
293925	4878209	2015-08-03 10:27:00	0	174780	143724	pre	48.55	0	3
293925	4878209	2015-08-03 10:27:00	0	174780	143726	pre	48.55	0	3
293925	4878209	2015-08-03 10:27:00	969.035	190980	143701	pre	53.05	0.969035	3
293925	4878209	2015-08-05 10:40:00	0	174300	143707	pre	48.4167	0	3
293925	4878209	2015-08-05 11:00:00	0	173100	143724	pre	48.0833	0	3
293925	4878209	2015-08-05 11:00:00	0	173100	143726	pre	48.0833	0	3
293925	4878209	2015-08-07 11:05:00	0	253500	143708	pre	70.4167	0	3
293925	4878209	2015-08-07 11:05:00	0	253500	143721	pre	70.4167	0	3
293925	4878209	2015-08-07 11:05:00	0	253500	143722	pre	70.4167	0	3
293925	4878209	2015-08-07 11:05:00	0	253500	143723	pre	70.4167	0	3
293925	4878209	2015-08-07 11:05:00	0	253500	143724	pre	70.4167	0	3
293925	4878209	2015-08-07 11:05:00	0	253500	143726	pre	70.4167	0	3
293925	4878209	2015-08-07 11:05:00	0	253500	143727	pre	70.4167	0	3
293925	4878209	2015-08-07 11:05:00	0	253500	143718	pre	70.4167	0	3
293925	4878209	2015-08-07 11:05:00	0	253500	143728	pre	70.4167	0	3
293925	4878209	2015-08-07 11:05:00	0	253500	143729	pre	70.4167	0	3
293925	4878209	2015-08-07 11:05:00	969.035	251880	143707	pre	69.9667	0.969035	3
293925	4878209	2015-08-10 09:30:00	0	172200	143708	pre	47.8333	0	2
293925	4878209	2015-08-10 09:30:00	0	172200	143721	pre	47.8333	0	2
293925	4878209	2015-08-10 09:30:00	0	172200	143722	pre	47.8333	0	2
293925	4878209	2015-08-10 09:30:00	0	172200	143723	pre	47.8333	0	2
293925	4878209	2015-08-10 09:30:00	0	172200	143724	pre	47.8333	0	2
293925	4878209	2015-08-10 09:30:00	0	172200	143726	pre	47.8333	0	2
293925	4878209	2015-08-10 09:30:00	0	172200	143727	pre	47.8333	0	2
293925	4878209	2015-08-10 09:30:00	0	172200	143718	pre	47.8333	0	2
293925	4878209	2015-08-10 09:30:00	0	172200	143728	pre	47.8333	0	2
293925	4878209	2015-08-10 09:30:00	0	172200	143729	pre	47.8333	0	2
293925	4878209	2015-08-12 09:20:00	0	174600	143721	pre	48.5	0	3
293925	4878209	2015-08-12 09:20:00	0	174600	143722	pre	48.5	0	3
293925	4878209	2015-08-12 09:20:00	0	174600	143724	pre	48.5	0	3
293925	4878209	2015-08-12 09:20:00	0	174600	143726	pre	48.5	0	3
293925	4878209	2015-08-12 09:20:00	0	174600	143727	pre	48.5	0	3
293925	4878209	2015-08-12 09:20:00	0	174600	143733	pre	48.5	0	3
293925	4878209	2015-08-12 09:20:00	0	174600	143728	pre	48.5	0	3
293925	4878209	2015-08-12 09:20:00	0	194220	143723	pre	53.95	0	3
293925	4878209	2015-08-12 09:20:00	0	194220	143729	pre	53.95	0	3
293925	4878209	2015-08-12 09:20:00	969.035	170160	143707	pre	47.2667	0.969035	2
293925	4878209	2015-08-14 15:17:00	0	242880	143723	pre	67.4667	0	3
293925	4878209	2015-08-14 15:17:00	0	242880	143729	pre	67.4667	0	3
293925	4878209	2015-08-17 10:45:00	273.775	169500	143727	pre	47.0833	0.273775	2
293925	4878209	2015-08-17 10:45:00	163.083	168300	143723	pre	46.75	0.163083	2
293925	4878209	2015-08-17 10:45:00	0	169200	143724	pre	47	0	2
293925	4878209	2015-08-17 10:45:00	0	169200	143726	pre	47	0	2
293925	4878209	2015-08-17 10:45:00	0	169200	143734	pre	47	0	2
293925	4878209	2015-08-17 10:45:00	0	172800	143721	pre	48	0	3
293925	4878209	2015-08-17 10:45:00	915.534	184260	143718	pre	51.1833	0.915534	3
293925	4878209	2015-08-17 10:45:00	1071.94	192900	143717	pre	53.5833	1.07194	3
293925	4878209	2015-08-17 15:18:00	915.534	167880	143722	pre	46.6333	0.915534	2
293925	4878209	2015-08-19 09:45:00	0	181800	143724	pre	50.5	0	3
293925	4878209	2015-08-19 09:45:00	0	181800	143726	pre	50.5	0	3
293925	4878209	2015-08-19 10:45:00	708.263	169500	143721	pre	47.0833	0.708263	2
293925	4878209	2015-08-21 12:15:00	1007.81	257580	143722	pre	71.55	1.00781	3
293925	4878209	2015-08-21 12:15:00	1896.84	247380	143701	pre	68.7167	1.89684	3
293925	4878209	2015-08-24 14:00:00	0	161400	143723	pre	44.8333	0	2
293925	4878209	2015-08-24 14:00:00	0	161400	143724	pre	44.8333	0	2
293925	4878209	2015-08-24 14:00:00	0	161400	143728	pre	44.8333	0	2
293925	4878209	2015-08-26 10:50:00	151.162	170100	143733	pre	47.25	0.151162	2
293925	4878209	2015-08-26 10:50:00	725.017	184200	143729	pre	51.1667	0.725017	3
293925	4878209	2015-08-26 10:50:00	0	169800	143721	pre	47.1667	0	2
293925	4878209	2015-08-26 10:50:00	0	169800	143724	pre	47.1667	0	2
293925	4878209	2015-08-26 10:50:00	0	169800	143726	pre	47.1667	0	2
293925	4878209	2015-08-26 10:50:00	0	169800	143728	pre	47.1667	0	2
293925	4878209	2015-08-26 10:50:00	301.705	188940	143723	pre	52.4833	0.301705	3
293925	4878209	2015-08-26 11:07:00	194.445	187920	143701	pre	52.2	0.194445	3
293925	4878209	2015-08-31 10:40:00	790.759	185400	143705	pre	51.5	0.790759	3
293925	4878209	2015-08-31 10:40:00	0	180600	143724	pre	50.1667	0	3
293925	4878209	2015-08-31 10:40:00	0	180600	143729	pre	50.1667	0	3
293925	4878209	2015-08-31 10:40:00	93.0484	181140	143728	pre	50.3167	0.0930484	3
293925	4878209	2015-08-31 10:40:00	228.845	181800	143721	pre	50.5	0.228845	3
293925	4878209	2015-09-02 12:50:00	384.003	170700	143724	pre	47.4167	0.384003	2
293925	4878209	2015-09-02 12:50:00	480.026	160800	143729	pre	44.6667	0.480026	2
293925	4878209	2015-09-02 12:50:00	412.284	170700	143726	pre	47.4167	0.412284	2
293925	4878209	2015-09-02 12:50:00	522.805	166560	143734	pre	46.2667	0.522805	2
293925	4878209	2015-09-07 14:16:00	273.578	158700	143724	pre	44.0833	0.273578	2
293925	4878209	2015-09-07 14:16:00	0	155520	143728	pre	43.2	0	2
293925	4878209	2015-09-07 14:16:00	335.09	155520	143734	pre	43.2	0.33509	2
293925	4878209	2015-09-07 14:16:00	368.546	156780	143721	pre	43.55	0.368546	2
293925	4878209	2015-09-08 13:30:00	219.313	74040	143726	pre	20.5667	0.219313	1
293925	4878209	2015-10-03 15:35:00	41.6173	62700	143769	breed	17.4167	0.0416173	1
293925	4878209	2015-10-27 12:25:00	0	98700	143718	pre	27.4167	0	2
293925	4878209	2015-11-09 11:00:00	27.5862	171120	143726	breed	47.5333	0.0275862	2
293933	4878240	2015-10-31 09:30:00	63.7809	186900	143710	breed	51.9167	0.0637809	3
293933	4878675	2015-09-02 13:25:00	434.056	170820	143730	pre	47.45	0.434056	2
293939	4878194	2014-08-09 15:43:00	0	255000	131731	pre	70.8333	0	3
293939	4878194	2014-08-12 14:33:00	1910.45	73380	131731	pre	20.3833	1.91045	1
293939	4878194	2014-08-16 15:10:00	0	256200	131731	pre	71.1667	0	3
293940	4878213	2014-10-02 10:00:00	50	103680	131731	breed	28.8	0.05	2
293942	4876573	2015-08-19 13:30:00	636.482	165600	143714	pre	46	0.636482	2
293942	4878214	2014-09-29 15:30:00	40.1123	65700	131731	breed	18.25	0.0401123	1
293943	4878196	2015-10-21 10:10:00	20.8087	172800	143708	breed	48	0.0208087	3
293945	4878289	2015-11-15 09:45:00	100.499	86700	143710	breed	24.0833	0.100499	2
293946	4878188	2015-11-09 16:50:00	56.0803	149400	143733	breed	41.5	0.0560803	2
293950	4878199	2014-08-02 09:19:00	0	177480	131731	pre	49.3	0	3
293950	4878315	2015-08-24 16:09:00	108.908	153660	143726	pre	42.6833	0.108908	2
293953	4878272	2015-11-13 09:53:00	97.591	172320	143733	breed	47.8667	0.097591	2
293954	4878176	2015-10-18 14:10:00	22.8254	244800	143708	breed	68	0.0228254	3
293955	4878196	2015-11-15 09:45:00	43.1856	178500	143721	breed	49.5833	0.0431856	3
293955	4878201	2015-12-15 14:38:00	50.1597	251520	143717	breed	69.8667	0.0501597	3
293957	4878196	2015-12-20 13:50:00	8.48528	245400	143721	breed	68.1667	0.00848528	3
293957	4878214	2014-10-01 12:02:00	17.0294	79080	131731	breed	21.9667	0.0170294	1
293957	4878239	2015-09-28 12:40:00	0	163800	143734	breed	45.5	0	2
293957	4878239	2015-10-08 13:00:00	0	189900	143734	breed	52.75	0	3
293957	4878239	2015-10-10 17:45:00	0	147900	143734	breed	41.0833	0	2
293957	4878239	2015-10-18 14:00:00	0	247500	143734	breed	68.75	0	3
293957	4878239	2015-10-21 10:45:00	67.9412	89580	143734	breed	24.8833	0.0679412	2
293962	4878109	2015-11-04 09:30:00	227.002	167940	143727	breed	46.65	0.227002	2
293967	4878234	2015-07-20 13:36:00	1640.51	179760	143717	pre	49.9333	1.64051	3
293967	4878234	2015-07-20 13:36:00	488.109	164400	143707	pre	45.6667	0.488109	2
293967	4878234	2015-07-20 13:36:00	488.109	164400	143716	pre	45.6667	0.488109	2
293967	4878234	2015-07-20 13:36:00	957	153600	143708	pre	42.6667	0.957	2
293967	4878234	2015-07-20 13:36:00	957	153600	143727	pre	42.6667	0.957	2
293972	4878179	2015-12-11 13:10:00	49.679	166800	143717	breed	46.3333	0.049679	2
293973	4878182	2015-11-19 16:10:00	45.1885	147000	143721	breed	40.8333	0.0451885	2
293973	4881450	2014-10-14 10:58:00	0	258600	131718	breed	71.8333	0	3
293973	4881450	2014-10-17 10:48:00	209.697	166320	131718	breed	46.2	0.209697	2
293975	4878192	2015-11-02 13:25:00	37.054	252900	143710	breed	70.25	0.037054	3
293975	4878321	2015-09-15 11:02:00	389.868	172680	143728	pre	47.9667	0.389868	2
293976	4878186	2014-10-04 10:25:00	17.1172	85500	131731	breed	23.75	0.0171172	1
293978	4878185	2015-10-28 15:50:00	64.1327	236400	143734	breed	65.6667	0.0641327	3
293980	4877161	2015-10-26 12:50:00	124.197	159720	143719	breed	44.3667	0.124197	2
293980	4878183	2014-10-03 14:48:00	5	70620	131731	breed	19.6167	0.005	1
293984	4878199	2015-12-04 11:21:00	30.8707	175140	143726	breed	48.65	0.0308707	3
293985	4878184	2015-10-18 14:10:00	24.0832	244800	143710	breed	68	0.0240832	3
293985	4878197	2015-11-08 13:15:00	208.031	245700	143727	breed	68.25	0.208031	3
293986	4878193	2015-11-30 09:40:00	32.5269	92460	143710	breed	25.6833	0.0325269	2
293986	4878199	2015-12-13 11:30:00	12.2066	84600	143726	breed	23.5	0.0122066	1
293988	4877211	2015-09-07 11:01:00	250.352	171540	143720	pre	47.65	0.250352	2
293988	4879799	2014-07-25 14:32:00	132.276	250500	131756	pre	69.5833	0.132276	3
293991	4878252	2015-12-20 14:00:00	12.6491	75600	143734	breed	21	0.0126491	1
293993	4878188	2014-10-05 10:10:00	53.1601	182100	131731	breed	50.5833	0.0531601	3
293994	4877551	2015-08-24 10:45:00	381.064	168840	143718	pre	46.9	0.381064	2
293994	4878191	2015-09-15 11:02:00	338.87	172680	143726	pre	47.9667	0.33887	2
293994	4878191	2015-10-24 15:30:00	34.2053	150300	143734	breed	41.75	0.0342053	2
293994	4879126	2015-09-21 09:30:00	0	90000	143710	breed	25	0	2
293994	4879126	2015-09-28 15:09:00	0	86280	143710	breed	23.9667	0	1
293995	4878221	2015-12-05 10:18:00	43.2666	92520	143734	breed	25.7	0.0432666	2
294001	4878224	2015-12-09 10:55:00	53.535	180900	143717	breed	50.25	0.053535	3
294001	4878458	2015-08-24 14:07:00	260.34	160980	143733	pre	44.7167	0.26034	2
294003	4878189	2015-10-22 11:38:00	9.21954	186720	143734	breed	51.8667	0.00921954	3
294004	4878217	2015-12-13 11:30:00	51.5461	184080	143717	breed	51.1333	0.0515461	3
294007	4878186	2015-10-12 10:50:00	33.9411	167700	143710	breed	46.5833	0.0339411	2
294009	4878213	2015-10-10 12:45:00	84.0952	165300	143769	breed	45.9167	0.0840952	2
294011	4877074	2015-07-22 16:38:00	668.315	151200	143712	pre	42	0.668315	2
294011	4878163	2015-10-20 11:19:00	142.562	84960	143728	pre	23.6	0.142562	1
294012	4878012	2015-10-06 09:29:00	226.685	113460	143769	breed	31.5167	0.226685	2
294012	4878176	2015-09-02 12:59:00	501.523	170160	143728	pre	47.2667	0.501523	2
294012	4878212	2015-12-06 12:00:00	1179.93	177000	143726	breed	49.1667	1.17993	3
294013	4877136	2015-08-17 14:06:00	189.391	165600	143712	pre	46	0.189391	2
294014	4879258	2015-08-24 14:53:00	769.502	161700	143707	pre	44.9167	0.769502	2
294015	4876706	2015-08-26 15:25:00	779.372	164100	143706	pre	45.5833	0.779372	2
294016	4877298	2015-08-19 13:56:00	915.534	166740	143722	pre	46.3167	0.915534	2
294016	4877298	2015-08-19 13:56:00	610.483	154740	143718	pre	42.9833	0.610483	2
294016	4879829	2015-07-15 09:34:00	0	89460	143721	breed	24.85	0	2
294016	4881218	2014-09-02 13:47:00	68	256380	131751	pre	71.2167	0.068	3
294019	4876892	2015-08-31 09:23:00	125.925	177720	143720	pre	49.3667	0.125925	3
294019	4879834	2015-07-22 12:43:00	1627.72	78000	143721	pre	21.6667	1.62772	1
294021	4878202	2015-11-15 09:45:00	179.025	178500	143733	breed	49.5833	0.179025	3
294024	4878236	2015-11-10 09:00:00	20.6155	100800	143710	breed	28	0.0206155	2
294027	4876882	2015-08-21 10:30:00	752.74	256200	143712	pre	71.1667	0.75274	3
294027	4878200	2015-10-26 09:15:00	51.2445	196500	143734	breed	54.5833	0.0512445	3
294029	4877416	2015-07-20 15:20:00	342.473	177480	143712	pre	49.3	0.342473	3
294029	4878132	2015-10-16 10:15:00	68.1175	186900	143710	breed	51.9167	0.0681175	3
294031	4878210	2015-10-14 09:25:00	78.0256	175800	143710	breed	48.8333	0.0780256	3
294034	4880399	2014-08-21 11:00:00	271.93	84000	131756	pre	23.3333	0.27193	1
294036	4878060	2015-11-02 14:40:00	0	86400	143727	breed	24	0	2
294036	4878060	2015-11-03 14:40:00	88.7525	67800	143727	breed	18.8333	0.0887525	1
294044	4877277	2015-08-12 13:12:00	844.647	170100	143732	pre	47.25	0.844647	2
294045	4878362	2015-08-28 15:19:00	773.462	249840	143701	pre	69.4	0.773462	3
294047	4876937	2015-10-09 10:10:00	525.344	173640	143722	breed	48.2333	0.525344	3
294047	4877844	2015-08-26 09:55:00	790.183	183900	143712	pre	51.0833	0.790183	3
294061	4878917	2014-10-11 09:50:00	525.488	86400	131703	breed	24	0.525488	2
294066	4876412	2015-10-11 10:24:00	437.385	186180	143722	breed	51.7167	0.437385	3
294078	4876981	2015-08-28 13:00:00	106.78	246180	143720	pre	68.3833	0.10678	3
294080	4878903	2014-10-11 10:30:00	289.171	85980	131770	breed	23.8833	0.289171	1
294081	4877180	2015-08-26 09:39:00	639.958	184260	143718	pre	51.1833	0.639958	3
294082	4879483	2015-07-24 15:15:00	170.742	252600	143717	pre	70.1667	0.170742	3
294084	4879890	2014-07-28 12:07:00	235.342	78900	131756	pre	21.9167	0.235342	1
294084	4879922	2014-09-16 10:40:00	178.045	86520	131761	breed	24.0333	0.178045	2
294096	4878102	2015-09-15 11:02:00	348.455	172680	143729	pre	47.9667	0.348455	2
294101	4876738	2015-09-02 11:00:00	586.315	182280	143706	pre	50.6333	0.586315	3
294101	4877189	2015-10-28 09:12:00	272.029	197280	143719	breed	54.8	0.272029	3
294109	4879787	2014-07-28 12:07:00	263.788	78900	131748	pre	21.9167	0.263788	1
294110	4876324	2015-08-25 14:56:00	1133.57	251640	143714	pre	69.9	1.13357	3
294129	4880116	2014-09-15 16:02:00	199.151	67080	131761	breed	18.6333	0.199151	1
294141	4880036	2014-10-14 14:00:00	18	65400	131761	breed	18.1667	0.018	1
294143	4876781	2015-08-17 14:06:00	462.709	168240	143706	pre	46.7333	0.462709	2
294143	4878197	2015-10-07 17:00:00	134.952	243900	143769	breed	67.75	0.134952	3
294145	4876993	2015-08-14 13:20:00	488.206	244800	143714	pre	68	0.488206	3
294147	4879274	2014-10-04 09:30:00	90.4268	85200	131703	breed	23.6667	0.0904268	1
294149	4877223	2015-08-31 10:19:00	87.4643	172860	143712	pre	48.0167	0.0874643	3
294152	4878180	2015-09-02 13:10:00	274.591	159600	143721	pre	44.3333	0.274591	2
294160	4880181	2014-09-20 10:15:00	103.73	92700	131761	breed	25.75	0.10373	2
294167	4880179	2014-09-23 09:45:00	128.55	95400	131761	breed	26.5	0.12855	2
294168	4877495	2015-09-02 10:00:00	168.027	171000	143718	pre	47.5	0.168027	2
294169	4880130	2014-09-22 11:00:00	49.0408	81900	131761	breed	22.75	0.0490408	1
294177	4879112	2015-07-24 15:28:00	937.504	239520	143710	pre	66.5333	0.937504	3
294177	4879125	2015-08-31 11:59:00	22.8473	183660	143710	pre	51.0167	0.0228473	3
294185	4880158	2014-08-13 10:25:00	3829.61	191400	131756	pre	53.1667	3.82961	3
294186	4879104	2015-09-02 15:00:00	27.4591	162000	143710	pre	45	0.0274591	2
294189	4878110	2015-11-06 08:09:00	221.777	191160	143727	breed	53.1	0.221777	3
294190	4879129	2014-10-15 11:20:00	343.21	78300	131770	breed	21.75	0.34321	1
294192	4876890	2015-08-24 10:20:00	571.909	102960	143714	pre	28.6	0.571909	2
294193	4878997	2015-07-13 10:30:00	832.327	168300	143725	pre	46.75	0.832327	2
294200	4878063	2014-07-22 10:00:00	349.961	88200	131731	pre	24.5	0.349961	2
294203	4879345	2014-10-05 09:10:00	282.597	86400	131703	breed	24	0.282597	2
294205	4877393	2015-08-24 11:30:00	1005.89	171000	143727	pre	47.5	1.00589	2
294209	4880032	2014-10-23 09:45:00	1	93600	131761	breed	26	0.001	2
294210	4878308	2015-08-28 15:19:00	1020.1	250500	143723	pre	69.5833	1.0201	3
294210	4879370	2015-07-27 13:25:00	140.688	162300	143717	pre	45.0833	0.140688	2
294210	4880032	2014-09-08 13:15:00	0	99240	131761	breed	27.5667	0	2
294210	4880032	2014-09-09 16:49:00	0	160620	131761	breed	44.6167	0	2
294214	4878655	2015-07-22 11:16:00	517.325	166020	143707	pre	46.1167	0.517325	2
294214	4878655	2015-07-22 11:16:00	517.325	166020	143716	pre	46.1167	0.517325	2
294216	4877071	2015-08-24 10:20:00	416.685	191100	143706	pre	53.0833	0.416685	3
294218	4877296	2015-09-14 09:22:00	418.688	257880	143719	pre	71.6333	0.418688	3
294221	4877061	2015-10-05 14:22:00	0	73080	143712	breed	20.3	0	1
294221	4877061	2015-10-06 10:40:00	0	93000	143712	breed	25.8333	0	2
294221	4877061	2015-10-07 12:30:00	0	88200	143712	breed	24.5	0	2
294221	4877061	2015-10-08 13:00:00	412.511	161100	143712	breed	44.75	0.412511	2
294224	4877268	2015-09-02 10:20:00	117.273	169800	143712	pre	47.1667	0.117273	2
294224	4880032	2014-09-17 10:42:00	186.4	98280	131761	breed	27.3	0.1864	2
294225	4877104	2015-08-19 13:22:00	348.669	166080	143715	pre	46.1333	0.348669	2
294225	4879978	2014-09-19 14:00:00	213.153	72900	131761	breed	20.25	0.213153	1
294228	4879984	2014-09-14 16:40:00	165	84120	131761	breed	23.3667	0.165	1
294233	4879626	2014-10-06 09:10:00	425.019	97500	131703	breed	27.0833	0.425019	2
294235	4879340	2014-10-03 13:55:00	110	70500	131703	breed	19.5833	0.11	1
294237	4877077	2015-08-28 13:00:00	170.47	249540	143712	pre	69.3167	0.17047	3
294237	4879201	2014-10-07 12:15:00	15.8114	93900	131703	breed	26.0833	0.0158114	2
294237	4879312	2014-10-10 12:45:00	432.436	75900	131703	breed	21.0833	0.432436	1
294242	4879233	2015-07-29 10:30:00	2091.68	176100	143708	pre	48.9167	2.09168	3
294242	4879233	2015-07-29 10:30:00	2091.68	176100	143727	pre	48.9167	2.09168	3
294242	4879233	2015-07-29 10:30:00	0	172800	143717	pre	48	0	3
294242	4879233	2015-07-29 10:40:00	0	172200	143710	pre	47.8333	0	2
294242	4879233	2015-07-29 10:40:00	0	172200	143725	pre	47.8333	0	2
294242	4879233	2015-08-03 10:56:00	0	177000	143710	pre	49.1667	0	3
294242	4879233	2015-08-03 10:56:00	0	177000	143717	pre	49.1667	0	3
294242	4879233	2015-08-03 10:56:00	0	177000	143725	pre	49.1667	0	3
294242	4879233	2015-08-05 12:06:00	0	170580	143710	pre	47.3833	0	2
294242	4879233	2015-08-05 12:06:00	0	170580	143717	pre	47.3833	0	2
294242	4879233	2015-08-05 12:06:00	0	170580	143725	pre	47.3833	0	2
294242	4879233	2015-08-07 11:29:00	0	254400	143710	pre	70.6667	0	3
294242	4879233	2015-08-07 11:29:00	0	254400	143717	pre	70.6667	0	3
294242	4879233	2015-08-07 11:29:00	0	254400	143725	pre	70.6667	0	3
294242	4879233	2015-08-10 10:09:00	0	172560	143710	pre	47.9333	0	2
294242	4879233	2015-08-10 10:09:00	0	172560	143717	pre	47.9333	0	2
294242	4879233	2015-08-10 10:09:00	0	172560	143725	pre	47.9333	0	2
294242	4879233	2015-08-12 10:05:00	0	173580	143710	pre	48.2167	0	3
294242	4879233	2015-08-12 10:05:00	0	173580	143725	pre	48.2167	0	3
294242	4879233	2015-08-19 16:20:00	1071.94	158100	143707	pre	43.9167	1.07194	2
294242	4879233	2015-08-19 16:20:00	0	160800	143710	pre	44.6667	0	2
294242	4879233	2015-08-19 16:20:00	0	160800	143717	pre	44.6667	0	2
294242	4879233	2015-08-26 12:45:00	79.404	179400	143710	pre	49.8333	0.079404	3
294243	4879282	2014-10-09 13:45:00	30.5941	82800	131703	breed	23	0.0305941	1
294250	4879192	2014-10-08 14:20:00	90.2718	84300	131703	breed	23.4167	0.0902718	1
294251	4879211	2014-11-15 12:30:00	35.5106	178500	131703	breed	49.5833	0.0355106	3
294251	4886975	2015-09-12 09:22:00	26.4197	187980	143704	breed	52.2167	0.0264197	3
294256	4879180	2015-07-13 12:24:00	1025.87	161460	143701	pre	44.85	1.02587	2
294256	4879180	2015-07-13 12:24:00	54.8179	160860	143710	pre	44.6833	0.0548179	2
294256	4879180	2015-07-13 12:28:00	54.8179	160620	143717	pre	44.6167	0.0548179	2
294256	4883378	2014-11-04 09:15:00	0	90900	131717	breed	25.25	0	2
294256	4883378	2014-11-05 10:30:00	0	257400	131717	breed	71.5	0	3
294256	4883378	2014-11-08 10:00:00	0	259200	131717	breed	72	0	3
294257	4879246	2014-11-17 14:05:00	24.1868	69600	131703	breed	19.3333	0.0241868	1
294257	4879484	2014-08-21 10:08:00	998.978	93900	131724	pre	26.0833	0.998978	2
294258	4880215	2014-09-21 12:00:00	123.069	82800	131761	breed	23	0.123069	1
294266	4879309	2014-08-21 10:38:00	0	82020	131707	breed	22.7833	0	1
294268	4879114	2015-07-13 10:40:00	121.807	167100	143707	pre	46.4167	0.121807	2
294269	4879225	2014-11-18 09:25:00	410.826	177600	131703	breed	49.3333	0.410826	3
294270	4886648	2015-09-04 13:12:00	326.957	258240	143704	breed	71.7333	0.326957	3
294275	4879641	2014-08-09 15:36:00	28.0713	240180	131707	pre	66.7167	0.0280713	3
294276	4880211	2014-09-18 14:00:00	238.516	86400	131761	breed	24	0.238516	2
294277	4879669	2014-08-12 10:19:00	0	84720	131707	pre	23.5333	0	1
294277	4879669	2014-08-13 09:51:00	0	175380	131707	pre	48.7167	0	3
294277	4879669	2014-08-15 10:34:00	1513.23	102960	131707	pre	28.6	1.51323	2
294282	4879985	2014-07-23 12:05:00	977.849	81300	131756	pre	22.5833	0.977849	1
294283	4879165	2015-08-28 14:35:00	113.296	249840	143710	pre	69.4	0.113296	3
294287	4879147	2015-08-24 14:33:00	97.0618	166320	143710	pre	46.2	0.0970618	2
294296	4877179	2015-09-07 10:30:00	142.695	193560	143712	pre	53.7667	0.142695	3
294299	4879201	2015-08-31 12:05:00	488.697	184500	143725	pre	51.25	0.488697	3
294300	4879390	2014-10-02 11:40:00	82.0061	94500	131703	breed	26.25	0.0820061	2
294301	4877431	2015-08-28 13:00:00	1346.16	247380	143706	pre	68.7167	1.34616	3
294302	4879357	2015-07-24 15:20:00	154.379	243120	143725	pre	67.5333	0.154379	3
294303	4877220	2015-09-28 10:18:00	0	102960	143719	breed	28.6	0	2
294303	4877220	2015-10-21 11:30:00	0	96000	143719	breed	26.6667	0	2
294303	4877220	2015-10-22 14:10:00	121.078	80700	143719	breed	22.4167	0.121078	1
294308	4877102	2015-09-30 15:45:00	0	72900	143724	breed	20.25	0	1
294308	4877102	2015-10-06 10:40:00	0	93900	143724	breed	26.0833	0	2
294309	4879959	2014-07-29 10:02:00	0	173760	131748	pre	48.2667	0	3
294309	4879959	2014-07-29 10:02:00	0	174420	131756	pre	48.45	0	3
294309	4879959	2014-07-31 10:18:00	114.004	173760	131748	pre	48.2667	0.114004	3
294309	4879959	2014-07-31 10:29:00	114.004	86040	131756	pre	23.9	0.114004	1
294310	4877097	2015-09-02 11:20:00	225.577	166200	143714	pre	46.1667	0.225577	2
294321	4878003	2015-08-26 11:34:00	464.535	177360	143722	pre	49.2667	0.464535	3
294323	4876748	2015-10-20 09:29:00	0	93360	143706	breed	25.9333	0	2
294326	4876370	2015-09-14 09:30:00	0	190800	143714	breed	53	0	3
294326	4876770	2015-09-29 09:32:00	5	190200	143706	breed	52.8333	0.005	3
294329	4879205	2015-07-27 10:52:00	91.3947	172080	143725	pre	47.8	0.0913947	2
294332	4877076	2015-08-21 11:30:00	232.8	255000	143714	pre	70.8333	0.2328	3
294333	4876119	2015-10-10 16:48:00	0	90720	143714	breed	25.2	0	2
294333	4876119	2015-11-02 13:18:00	119.871	246420	143714	breed	68.45	0.119871	3
294335	4879848	2014-08-02 10:34:00	0	174360	131748	pre	48.4333	0	3
294335	4879848	2014-08-08 15:21:00	880.028	86700	131748	pre	24.0833	0.880028	2
294335	4879848	2014-08-08 15:47:00	215.52	85740	131707	pre	23.8167	0.21552	1
294335	4879848	2014-08-08 15:47:00	0	85140	131756	pre	23.65	0	1
294335	4879848	2014-08-09 15:26:00	0	240840	131756	pre	66.9	0	3
294335	4879848	2014-08-12 10:20:00	344.384	86700	131756	pre	24.0833	0.344384	2
294338	4879591	2014-09-10 14:43:00	131.552	158940	131703	pre	44.15	0.131552	2
294351	4879376	2015-08-28 15:04:00	182.562	248460	143725	pre	69.0167	0.182562	3
294352	4879194	2015-08-17 11:35:00	116.709	189900	143710	pre	52.75	0.116709	3
294365	4877116	2015-10-23 12:35:00	20	89400	143719	breed	24.8333	0.02	2
294365	4877136	2015-10-24 13:25:00	385.811	170700	143719	breed	47.4167	0.385811	2
294370	4879947	2015-07-22 13:00:00	857.015	181680	143710	pre	50.4667	0.857015	3
294377	4877098	2015-09-02 09:00:00	8.94427	174300	143719	pre	48.4167	0.00894427	3
294409	4878353	2015-12-29 13:00:00	465.176	79200	143721	breed	22	0.465176	1
294410	4876604	2015-10-26 11:20:00	201.04	162900	143701	breed	45.25	0.20104	2
294410	4877132	2015-08-17 14:06:00	187.107	170160	143715	pre	47.2667	0.187107	2
294412	4877088	2015-09-07 09:57:00	110.68	169320	143719	pre	47.0333	0.11068	2
294424	4877628	2015-08-24 11:30:00	220.857	163440	143709	pre	45.4	0.220857	2
294426	4876641	2015-08-28 12:50:00	783.349	249120	143718	pre	69.2	0.783349	3
294428	4876823	2015-08-31 09:43:00	298.329	178620	143714	pre	49.6167	0.298329	3
294443	4878734	2015-09-02 15:20:00	358.6	157560	143725	pre	43.7667	0.3586	2
294454	4878489	2015-08-24 15:35:00	1995.78	176940	143717	pre	49.15	1.99578	3
294474	4878938	2015-10-19 11:50:00	271.118	171780	143725	breed	47.7167	0.271118	2
294480	4878848	2015-09-21 12:13:00	0	77220	143717	breed	21.45	0	1
294480	4878848	2015-09-29 13:47:00	0	72780	143717	breed	20.2167	0	1
294480	4878848	2015-10-07 12:54:00	0	79560	143717	breed	22.1	0	1
294483	4878783	2015-11-20 13:17:00	0	76380	143717	breed	21.2167	0	1
294483	4878783	2015-12-07 15:17:00	0	74580	143717	breed	20.7167	0	1
294483	4878783	2015-12-08 12:00:00	738.109	82500	143717	breed	22.9167	0.738109	1
294484	4877518	2015-08-28 12:06:00	94.1754	250620	143709	pre	69.6167	0.0941754	3
294488	4878602	2015-09-12 09:41:00	0	176040	143725	breed	48.9	0	3
294488	4878602	2015-09-14 10:35:00	0	86400	143725	breed	24	0	2
294488	4878602	2015-09-21 11:40:00	0	79200	143725	breed	22	0	1
294488	4878602	2015-09-29 13:06:00	0	75240	143725	breed	20.9	0	1
294488	4878602	2015-10-07 12:42:00	0	80280	143725	breed	22.3	0	1
294496	4877862	2015-10-03 14:20:00	1342.1	159000	143722	breed	44.1667	1.3421	2
294501	4877388	2015-08-28 12:50:00	569.696	247980	143714	pre	68.8833	0.569696	3
294507	4879928	2015-07-20 16:06:00	1814.85	238620	143723	pre	66.2833	1.81485	3
294509	4877049	2015-10-22 15:00:00	60.8276	166800	143701	breed	46.3333	0.0608276	2
294515	4876740	2015-09-08 15:49:00	217.083	64260	143706	pre	17.85	0.217083	1
294518	4878024	2015-10-10 15:15:00	0	174480	143723	breed	48.4667	0	3
294518	4878024	2015-10-12 15:43:00	0	73020	143723	breed	20.2833	0	1
294518	4878024	2015-10-13 12:00:00	1398.74	100800	143723	breed	28	1.39874	2
294519	4876989	2015-10-24 13:20:00	400.132	165600	143701	breed	46	0.400132	2
294529	4876610	2015-07-27 08:28:00	1125.12	178140	143706	pre	49.4833	1.12512	3
294533	4877418	2015-07-27 09:02:00	1347.68	176100	143712	pre	48.9167	1.34768	3
294535	4878717	2015-08-26 13:30:00	684.205	178440	143725	pre	49.5667	0.684205	3
294536	4876356	2015-11-11 13:00:00	3.60555	79200	143715	breed	22	0.00360555	1
294536	4878888	2015-10-14 13:00:00	80.6226	245700	143717	breed	68.25	0.0806226	3
294537	4877437	2015-07-27 08:58:00	137.535	174720	143718	pre	48.5333	0.137535	3
294542	4879532	2014-11-20 10:45:00	388.094	84120	131703	breed	23.3667	0.388094	1
294547	4877588	2015-08-31 09:43:00	551.235	190800	143709	pre	53	0.551235	3
294557	4878123	2015-08-31 12:30:00	637.824	174000	143726	pre	48.3333	0.637824	3
294563	4878847	2015-10-11 17:15:00	304.14	145500	143717	breed	40.4167	0.30414	2
294570	4877411	2015-08-31 10:02:00	410.682	172680	143718	pre	47.9667	0.410682	2
294573	4878713	2015-11-10 12:30:00	175.308	93000	143725	breed	25.8333	0.175308	2
294601	4876702	2015-09-28 13:25:00	944.031	246720	143715	breed	68.5333	0.944031	3
294606	4879958	2014-11-12 15:00:00	0	242400	131763	breed	67.3333	0	3
294606	4879958	2014-11-15 10:20:00	539.809	88800	131763	breed	24.6667	0.539809	2
294611	4876850	2015-08-07 09:26:00	691.185	257820	143706	pre	71.6167	0.691185	3
294612	4878887	2015-10-14 13:05:00	58.8982	244500	143725	breed	67.9167	0.0588982	3
294624	4877483	2015-08-24 11:48:00	601.838	171960	143722	pre	47.7667	0.601838	2
294626	4876731	2015-09-14 09:44:00	0	191760	143715	breed	53.2667	0	3
294627	4877541	2015-07-13 09:13:00	4165.35	181920	143718	pre	50.5333	4.16535	3
294627	4877541	2015-07-13 09:13:00	1379.67	177240	143706	pre	49.2333	1.37967	3
294627	4877541	2015-07-13 09:13:00	969.035	172920	143723	pre	48.0333	0.969035	3
294627	4877541	2015-07-13 09:13:00	969.035	172920	143712	pre	48.0333	0.969035	3
294627	4877541	2015-07-13 09:13:00	969.035	172920	143722	pre	48.0333	0.969035	3
294627	4877541	2015-07-13 09:13:00	969.035	172920	143734	pre	48.0333	0.969035	3
294627	4877541	2015-07-13 09:13:00	0	170820	143715	pre	47.45	0	2
294627	4877541	2015-07-13 09:13:00	0	170820	143720	pre	47.45	0	2
294627	4877541	2015-07-13 09:13:00	0	170820	143709	pre	47.45	0	2
294627	4877541	2015-07-13 09:13:00	0	192300	143714	pre	53.4167	0	3
294627	4877541	2015-07-13 14:16:00	1225.15	248400	143702	pre	69	1.22515	3
294627	4877541	2015-07-22 08:16:00	1475.36	182580	143705	pre	50.7167	1.47536	3
294627	4877541	2015-07-22 08:16:00	1243.85	179580	143709	pre	49.8833	1.24385	3
294627	4877541	2015-07-22 08:16:00	970.201	176820	143708	pre	49.1167	0.970201	3
294627	4877541	2015-07-22 08:16:00	970.201	176820	143727	pre	49.1167	0.970201	3
294627	4877541	2015-07-24 14:46:00	969.035	242040	143722	pre	67.2333	0.969035	3
294627	4877541	2015-07-24 14:46:00	137.535	238320	143718	pre	66.2	0.137535	3
294627	4877541	2015-07-24 14:46:00	998.292	237420	143715	pre	65.95	0.998292	3
294627	4877541	2015-07-24 14:46:00	1404	251940	143720	pre	69.9833	1.404	3
294627	4877541	2015-07-24 14:46:00	1694.29	252840	143702	pre	70.2333	1.69429	3
294627	4877541	2015-07-27 12:13:00	0	163020	143709	pre	45.2833	0	2
294627	4877541	2015-07-29 09:30:00	0	170940	143709	pre	47.4833	0	2
294627	4877541	2015-07-29 09:30:00	0	170940	143718	pre	47.4833	0	2
294627	4877541	2015-07-29 14:08:00	0	154260	143701	pre	42.85	0	2
294627	4877541	2015-07-29 14:08:00	0	154260	143723	pre	42.85	0	2
294627	4877541	2015-07-29 14:08:00	1486.06	170520	143720	pre	47.3667	1.48606	2
294627	4877541	2015-08-03 09:07:00	2309.33	184500	143727	pre	51.25	2.30933	3
294627	4877541	2015-08-03 09:07:00	0	174900	143709	pre	48.5833	0	3
294627	4877541	2015-08-03 09:16:00	1494.62	176040	143703	pre	48.9	1.49462	3
294627	4877541	2015-08-03 09:16:00	969.035	177840	143707	pre	49.4	0.969035	3
294627	4877541	2015-08-03 11:52:00	1494.62	166680	143715	pre	46.3	1.49462	2
294627	4877541	2015-08-05 09:42:00	0	179940	143709	pre	49.9833	0	3
294627	4877541	2015-08-05 15:30:00	0	166080	143701	pre	46.1333	0	2
294627	4877541	2015-08-06 09:14:00	969.035	93060	143718	pre	25.85	0.969035	2
294627	4877541	2015-08-07 11:41:00	0	249720	143709	pre	69.3667	0	3
294627	4877541	2015-08-07 13:38:00	1494.62	243300	143715	pre	67.5833	1.49462	3
294627	4877541	2015-08-10 09:03:00	969.035	173820	143707	pre	48.2833	0.969035	3
294627	4877541	2015-08-10 09:03:00	0	171600	143706	pre	47.6667	0	2
294627	4877541	2015-08-10 09:03:00	0	171600	143709	pre	47.6667	0	2
294627	4877541	2015-08-12 08:43:00	1225.55	173880	143706	pre	48.3	1.22555	3
294627	4877541	2015-08-12 08:43:00	0	172380	143715	pre	47.8833	0	2
294627	4877541	2015-08-12 08:43:00	0	172380	143709	pre	47.8833	0	2
294627	4877541	2015-08-12 12:54:00	729.814	174360	143714	pre	48.4333	0.729814	3
294627	4877541	2015-08-26 08:54:00	144.838	184320	143709	pre	51.2	0.144838	3
294643	4879150	2015-10-21 11:33:00	281.945	174420	143725	breed	48.45	0.281945	3
294650	4878932	2015-10-17 09:00:00	176.102	183000	143725	breed	50.8333	0.176102	3
294651	4877303	2015-08-24 09:40:00	810.862	173700	143712	pre	48.25	0.810862	3
294652	4878922	2015-10-13 09:15:00	53.1507	100200	143725	breed	27.8333	0.0531507	2
294681	4876963	2015-08-31 10:09:00	332.627	168660	143719	pre	46.85	0.332627	2
294684	4878117	2015-09-08 15:13:00	207.183	84960	143723	pre	23.6	0.207183	1
294707	4877962	2015-08-31 12:43:00	821.005	184620	143701	pre	51.2833	0.821005	3
294708	4876546	2015-07-27 08:43:00	1308.78	177240	143715	pre	49.2333	1.30878	3
294708	4876835	2015-08-26 15:43:00	253.671	171720	143715	pre	47.7	0.253671	2
294711	4878865	2015-08-24 14:37:00	229.957	168780	143725	pre	46.8833	0.229957	2
294730	4877549	2015-07-20 15:00:00	103.31	148560	143709	pre	41.2667	0.10331	2
294793	4879046	2015-10-13 09:40:00	301.684	98400	143717	breed	27.3333	0.301684	2
294802	4876635	2015-08-24 16:27:00	220.989	170160	143715	pre	47.2667	0.220989	2
294815	4877065	2015-08-28 15:25:00	332.677	239700	143715	pre	66.5833	0.332677	3
294833	4878780	2015-10-11 16:30:00	230.054	146700	143725	breed	40.75	0.230054	2
294837	4877000	2015-09-07 09:53:00	198.323	191340	143701	pre	53.15	0.198323	3
294882	4876551	2015-08-19 15:30:00	1914.37	161100	143701	pre	44.75	1.91437	2
294886	4878660	2015-09-07 16:00:00	406.607	154200	143717	pre	42.8333	0.406607	2
294893	4876222	2015-08-31 09:43:00	945.262	177420	143706	pre	49.2833	0.945262	3
294897	4879484	2014-08-13 11:31:00	0	95940	131743	breed	26.65	0	2
294897	4879484	2014-08-14 14:10:00	0	73200	131743	breed	20.3333	0	1
294897	4879484	2014-08-15 10:30:00	0	82440	131743	breed	22.9	0	1
294897	4879484	2014-08-16 09:24:00	0	173460	131743	breed	48.1833	0	3
294897	4879484	2014-08-18 09:35:00	23	93420	131743	breed	25.95	0.023	2
294897	4879507	2014-08-19 11:32:00	0	167280	131743	breed	46.4667	0	2
294897	4879507	2014-08-21 10:00:00	0	83880	131743	breed	23.3	0	1
294897	4879507	2014-08-25 10:36:00	0	169440	131743	breed	47.0667	0	2
294897	4879507	2014-08-27 09:40:00	0	99120	131743	breed	27.5333	0	2
294966	4879886	2014-09-11 14:28:00	0	244020	131763	breed	67.7833	0	3
294966	4879886	2014-09-14 10:15:00	1830.77	94260	131763	breed	26.1833	1.83077	2
294966	4879886	2014-09-19 12:00:00	194.093	81000	131763	breed	22.5	0.194093	1
294974	4876827	2015-09-22 12:56:00	0	91740	143701	breed	25.4833	0	2
294974	4876827	2015-10-17 10:18:00	0	88920	143701	breed	24.7	0	2
294976	4879996	2015-07-13 15:45:00	4307.66	161400	143728	pre	44.8333	4.30766	2
294982	4879907	2014-10-16 09:00:00	0	87300	131763	breed	24.25	0	2
294986	4878878	2015-12-08 13:10:00	1204.96	78300	143726	breed	21.75	1.20496	1
295006	4880294	2014-11-24 10:00:00	95.9635	84000	131763	breed	23.3333	0.0959635	1
295023	4877866	2015-09-02 14:43:00	224.555	151500	143709	pre	42.0833	0.224555	2
295070	4879914	2014-09-17 15:35:00	0	165300	131768	breed	45.9167	0	2
295073	4876699	2015-08-24 08:58:00	1896.84	180540	143701	pre	50.15	1.89684	3
295119	4880386	2014-09-22 10:35:00	140.236	84300	131763	breed	23.4167	0.140236	1
295134	4879427	2014-09-15 16:27:00	866.476	82860	131743	breed	23.0167	0.866476	1
295140	4879972	2014-09-20 10:30:00	414.532	173100	131763	breed	48.0833	0.414532	3
295143	4880013	2014-11-16 11:00:00	542.794	96480	131763	breed	26.8	0.542794	2
295158	4880696	2014-11-19 11:07:00	122.654	81480	131763	breed	22.6333	0.122654	1
295185	4880691	2014-11-18 10:50:00	27.4591	87420	131763	breed	24.2833	0.0274591	2
295198	4880553	2014-11-17 13:48:00	138.611	75720	131763	breed	21.0333	0.138611	1
295220	4877321	2015-09-02 16:00:00	531.008	146640	143701	pre	40.7333	0.531008	2
295234	4880059	2014-09-18 15:00:00	0	86400	131743	breed	24	0	2
295234	4880059	2014-09-19 15:00:00	530.872	244800	131743	breed	68	0.530872	3
295249	4880702	2014-11-22 11:40:00	262.84	80580	131763	breed	22.3833	0.26284	1
295256	4880552	2014-11-21 09:40:00	150.163	93600	131763	breed	26	0.150163	2
295270	4880746	2014-11-20 09:45:00	194.504	86100	131763	breed	23.9167	0.194504	1
295271	4880777	2015-10-22 13:00:00	248.05	75600	143759	breed	21	0.24805	1
295364	4877646	2015-09-07 09:18:00	535.84	195120	143709	pre	54.2	0.53584	3
295409	4880977	2015-08-19 12:56:00	192.567	174240	143759	pre	48.4	0.192567	3
295419	4880173	2014-09-17 10:01:00	217.304	104340	131743	breed	28.9833	0.217304	2
295494	4880132	2014-09-23 10:00:00	75.2861	108660	131743	breed	30.1833	0.0752861	2
295499	4880519	2014-09-22 11:00:00	387.032	82800	131743	breed	23	0.387032	1
295500	4880543	2015-10-20 10:00:00	327.41	183600	143759	breed	51	0.32741	3
295511	4880723	2014-11-23 10:03:00	662.621	86220	131763	breed	23.95	0.662621	1
295516	4880842	2015-08-26 15:21:00	205.292	169860	143759	pre	47.1833	0.205292	2
295519	4880772	2015-10-23 10:00:00	48.8365	83400	143759	breed	23.1667	0.0488365	1
295526	4880833	2015-10-18 11:55:00	291.163	165900	143759	breed	46.0833	0.291163	2
295528	4880820	2015-10-24 09:10:00	386.063	193800	143759	breed	53.8333	0.386063	3
295539	4880193	2014-09-16 15:28:00	121.655	66780	131743	breed	18.55	0.121655	1
295566	4880863	2015-08-24 14:10:00	54.231	177060	143759	pre	49.1833	0.054231	3
295587	4880848	2015-09-21 12:30:00	0	163800	143759	breed	45.5	0	2
295587	4880848	2015-10-14 12:40:00	0	256800	143759	breed	71.3333	0	3
295587	4880848	2015-10-17 12:00:00	62.8172	86100	143759	breed	23.9167	0.0628172	1
295620	4881019	2015-08-28 14:32:00	51.1566	255900	143759	pre	71.0833	0.0511566	3
295630	4880492	2014-10-23 09:30:00	0	86400	131743	breed	24	0	2
295630	4880492	2014-10-24 09:30:00	242.095	104400	131743	breed	29	0.242095	2
295635	4881058	2015-08-10 13:00:00	51.4004	169800	143759	pre	47.1667	0.0514004	2
295635	4881059	2015-08-17 13:00:00	240.416	172560	143759	pre	47.9333	0.240416	2
295647	4880847	2015-08-05 16:15:00	179.212	159900	143759	pre	44.4167	0.179212	2
295665	4880600	2015-08-03 12:57:00	247.655	184680	143759	pre	51.3	0.247655	3
295666	4881099	2015-08-12 12:10:00	775.838	172800	143759	pre	48	0.775838	3
295671	4881023	2015-08-31 13:37:00	3790.14	169680	143759	pre	47.1333	3.79014	2
295719	4880757	2015-11-16 13:50:00	442.449	83100	143759	breed	23.0833	0.442449	1
[truncated: 1,895 more rows]
